# Supplementary material for: Frequency and factors associated with the utilization (curative and preventive) of oral health care services among pregnant women in Kinshasa, Democratic Republic of Congo
Source: BDJ Open. 2025 Feb 14;11:15. doi: 10.1038/s41405-025-00308-w (PMC11828865; doi:10.1038/s41405-025-00308-w)
Supplement: Supplementary file 2 — Dataset 1 [file 41405_2025_308_MOESM2_ESM.csv]

ID	FOSA	Age	Agerec	Instruction	Marital_status	Parite_rec	Electricity	Radio	Television	Landline_telephone	Personal_computer	Freezer	Range_cooker	Bed	Lamps	Furnaces	Hoes	Sewing_machine	Clock	House_rental	Bicycle	Motocycle	Car	Farmland	Domestic_animals	Socio_Economic_Status	Need_OHC	Importance_OHC	Feasability_OHC	HormoChang_OH	Tobacco	Tobacco_pregnancy	Alcohol	Alcohol_pregnancy	Brushingteeth	Brushingteeth_Freq	Brushingteeth_toothpaste	Brushingteeth_OH	Toothbrush_time	Interdental_brush	Experience_OHP	Gum_bleeding	Tooth_decay	Difficulty_chewing	Perceived_toothdecay	OH_status	Utilization	Dental_pain	Gum_bleeding1
1	1	39	3 - 35 years and over	2 - National high school leaving certificate or more	2 - Married	3 - 4 and more	1	0	1	0	0	0	1	1	1	0	0	0	0	0	0	0	0	0	0	1 - Poorer	1 - No	1 - No	1 - No	1 - No	2 - No	1 - No	2 - Yes	1 - No	2 - Yes	2	NA	2 - Yes	? 3	1 - No	0	2 - Yes	2 - Yes	2 - Yes	2 - Yes	Good	0
2	1	29	2 - 25 to 34 years	2 - National high school leaving certificate or more	1 - Single	2 - 1 to 3	1	0	1	0	0	1	1	1	1	0	0	1	1	0	0	0	1	0	0	3 - Average	1 - No	1 - No	2 - Yes	2 - Yes	2 - No	1 - No	2 - Yes	1 - No	2 - Yes	1	1 - No	2 - Yes	? 3	1 - No	0	1 - No	2 - Yes	1 - No	2 - Yes	Average	0
3	1	32	2 - 25 to 34 years	2 - National high school leaving certificate or more	2 - Married	2 - 1 to 3	1	1	1	0	0	1	0	0	1	0	0	1	1	0	0	0	0	0	0	1 - Poorer	1 - No	2 - Yes	1 - No	2 - Yes	2 - No	1 - No	2 - Yes	1 - No	2 - Yes	2	2 - Yes	2 - Yes	? 3	1 - No	0	1 - No	1 - No	1 - No		Poor	1	1	0
4	1	28	2 - 25 to 34 years	1 - Less than National high school leaving certificate	2 - Married	2 - 1 to 3	1	1	0	0	0	0	0	0	1	0	0	0	1	0	0	0	0	1	0	1 - Poorer	1 - No	2 - Yes	1 - No	1 - No	2 - No	1 - No	1 - No	2 - Yes	2 - Yes	2	2 - Yes	2 - Yes	? 3	1 - No	0	2 - Yes	2 - Yes	1 - No	2 - Yes	Average	0
5	1	26	2 - 25 to 34 years	2 - National high school leaving certificate or more	2 - Married	1 - Nulliparous	1	1	1	0	1	1	1	1	1	1	0	0	1	1	0	0	0	0	0	4 - Wealth	1 - No	2 - Yes	1 - No	2 - Yes	2 - No	1 - No	2 - Yes	1 - No	2 - Yes	1	2 - Yes	2 - Yes	? 3	1 - No	0	2 - Yes	1 - No	1 - No		Poor	0
6	1	36	3 - 35 years and over	2 - National high school leaving certificate or more	2 - Married	2 - 1 to 3	1	1	1	0	0	1	1	1	1	0	0	0	1	0	0	0	1	0	0	4 - Wealth	1 - No	1 - No	1 - No	2 - Yes	2 - No	1 - No	1 - No	1 - No	2 - Yes	2	1 - No	2 - Yes	? 3	1 - No	0	1 - No	1 - No	1 - No		Poor	0
7	1	24	1 - Less than 25 years	2 - National high school leaving certificate or more	2 - Married	1 - Nulliparous	1	1	1	0	0	1	1	1	1	0	0	0	1	0	0	0	0	0	0	3 - Average	1 - No	2 - Yes	1 - No	1 - No	2 - No	1 - No	2 - Yes	1 - No	2 - Yes	1	2 - Yes	2 - Yes	? 3	1 - No	1	2 - Yes	2 - Yes	2 - Yes	2 - Yes	Poor	0
8	1	31	2 - 25 to 34 years	2 - National high school leaving certificate or more	2 - Married	2 - 1 to 3	1	1	1	0	1	0	0	1	1	0	0	0	1	0	0	0	0	0	0	2 - Poor	1 - No	1 - No	1 - No	1 - No	2 - No	1 - No	2 - Yes	1 - No	2 - Yes	1	1 - No	2 - Yes	? 3	1 - No	1	1 - No	2 - Yes	2 - Yes	2 - Yes	Good	0
9	1	30	2 - 25 to 34 years	1 - Less than National high school leaving certificate	2 - Married	3 - 4 and more	1	1	1	0	1	1	0	1	1	0	0	0	0	1	0	0	1	0	0	2 - Poor	1 - No	2 - Yes	1 - No	1 - No	2 - Yes	1 - No	2 - Yes	1 - No	2 - Yes	2	NA	2 - Yes	? 3	1 - No	0	1 - No	1 - No	1 - No		Poor	0
10	1	33	2 - 25 to 34 years	2 - National high school leaving certificate or more	2 - Married	1 - Nulliparous	1	1	1	0	0	1	1	1	1	0	0	0	1	0	0	0	0	0	0	3 - Average	1 - No	NA	1 - No	1 - No	2 - No	1 - No	2 - Yes	1 - No	2 - Yes	1	NA	2 - Yes	? 3	1 - No	1	1 - No	2 - Yes	2 - Yes	2 - Yes	Good	0
11	1	28	2 - 25 to 34 years	2 - National high school leaving certificate or more	2 - Married	1 - Nulliparous	1	1	1	0	1	1	1	1	1	1	0	0	1	0	0	0	1	0	0	5 - Wealthier	1 - No	1 - No	1 - No	2 - Yes	2 - No	1 - No	2 - Yes	1 - No	2 - Yes	1	NA	2 - Yes	? 3	1 - No	0	2 - Yes	1 - No	1 - No		Poor	0
12	1	26	2 - 25 to 34 years	2 - National high school leaving certificate or more	2 - Married	1 - Nulliparous	1	1	1	0	0	1	1	1	1	0	0	0	1	0	0	0	0	0	0	3 - Average	1 - No	1 - No	1 - No	1 - No	2 - No	1 - No	2 - Yes	1 - No	2 - Yes	2	NA	2 - Yes	? 3	1 - No	0	1 - No	1 - No	1 - No		Average	0
13	1	26	2 - 25 to 34 years	2 - National high school leaving certificate or more	2 - Married	1 - Nulliparous	1	0	1	1	1	1	0	1	1	0	0	0	1	0	0	0	1	0	0	2 - Poor	1 - No	2 - Yes	1 - No	2 - Yes	2 - No	1 - No	2 - Yes	1 - No	2 - Yes	2	NA	2 - Yes	? 3	1 - No	0	1 - No	1 - No	1 - No		Poor	0
14	1	18	1 - Less than 25 years	2 - National high school leaving certificate or more	2 - Married	1 - Nulliparous	1	1	1	0	1	1	1	1	1	1	1	0	1	0	0	0	1	0	0	5 - Wealthier	1 - No	2 - Yes	2 - Yes	2 - Yes	2 - Yes	1 - No	1 - No	1 - No	2 - Yes	2	NA	2 - Yes	? 3	1 - No	0	2 - Yes	1 - No	1 - No		Good	0
15	1	27	2 - 25 to 34 years	2 - National high school leaving certificate or more	2 - Married	1 - Nulliparous	1	0	1	0	0	1	0	1	0	0	1	0	1	0	0	0	0	0	0	1 - Poorer	1 - No	1 - No	1 - No	2 - Yes	2 - No	1 - No	2 - Yes	1 - No	2 - Yes	2	1 - No	2 - Yes	> 3	1 - No	0	1 - No	1 - No	1 - No		Average	0
16	1	29	2 - 25 to 34 years	2 - National high school leaving certificate or more	2 - Married	2 - 1 to 3	1	1	1	0	1	1	1	1	1	0	0	0	1	0	0	1	0	0	0	3 - Average	1 - No	2 - Yes	1 - No	1 - No	2 - No	1 - No	2 - Yes	1 - No	2 - Yes	1	NA	2 - Yes	? 3	1 - No	1	2 - Yes	1 - No	2 - Yes		Poor	0
17	1	27	2 - 25 to 34 years	2 - National high school leaving certificate or more	2 - Married	2 - 1 to 3	1	1	1	0	1	1	1	1	1	0	0	0	1	0	1	0	0	0	0	5 - Wealthier	1 - No	2 - Yes	1 - No	2 - Yes	2 - No	1 - No	1 - No	2 - Yes	2 - Yes	2	NA	2 - Yes	? 3	1 - No	0	1 - No	2 - Yes	2 - Yes	2 - Yes	Poor	0
18	1	31	2 - 25 to 34 years	2 - National high school leaving certificate or more	2 - Married	3 - 4 and more	1	1	1	1	1	1	1	1	1	0	0	1	1	0	1	0	1	0	0	5 - Wealthier	1 - No	1 - No	1 - No	2 - Yes	2 - No	1 - No	1 - No	1 - No	2 - Yes	2	2 - Yes	2 - Yes	? 3	1 - No	0	2 - Yes	1 - No	1 - No		Good	0
19	1	23	1 - Less than 25 years	1 - Less than National high school leaving certificate	1 - Single	2 - 1 to 3	1	0	1	0	0	0	0	1	1	0	0	0	1	0	0	0	0	0	0	1 - Poorer	1 - No	1 - No	1 - No	1 - No	2 - No	1 - No	2 - Yes	1 - No	2 - Yes	2	1 - No	2 - Yes	? 3	1 - No	1	2 - Yes	1 - No	2 - Yes		Good	0
20	1	28	2 - 25 to 34 years	2 - National high school leaving certificate or more	1 - Single	2 - 1 to 3	1	1	1	0	0	1	1	1	1	0	0	0	1	0	0	1	1	0	0	3 - Average	1 - No	2 - Yes	1 - No	1 - No	2 - No	1 - No	1 - No	1 - No	2 - Yes	1	1 - No	2 - Yes	? 3	1 - No	1	1 - No	2 - Yes	1 - No	2 - Yes	Average	0
21	1	26	2 - 25 to 34 years	2 - National high school leaving certificate or more	2 - Married	2 - 1 to 3	1	0	1	0	0	1	0	1	1	0	0	0	1	0	0	0	0	1	0	1 - Poorer	1 - No	2 - Yes	1 - No	1 - No	2 - No	1 - No	2 - Yes	1 - No	2 - Yes	1	2 - Yes	2 - Yes	? 3	1 - No	1	2 - Yes	2 - Yes	2 - Yes	2 - Yes	Poor	0
22	1	28	2 - 25 to 34 years	2 - National high school leaving certificate or more	2 - Married	1 - Nulliparous	1	1	1	0	0	1	0	1	1	0	0	0	1	0	0	0	0	0	0	2 - Poor	1 - No	2 - Yes	1 - No	1 - No	2 - No	1 - No	2 - Yes	1 - No	2 - Yes	2	1 - No	2 - Yes	? 3	1 - No	0	2 - Yes	1 - No	1 - No		Poor	0
23	1	31	2 - 25 to 34 years	2 - National high school leaving certificate or more	2 - Married	2 - 1 to 3	1	1	1	0	1	1	1	1	1	1	0	0	1	0	1	0	0	0	0	5 - Wealthier	1 - No	2 - Yes	1 - No	2 - Yes	2 - No	1 - No	2 - Yes	1 - No	2 - Yes	1	NA	2 - Yes	? 3	1 - No	1	1 - No	2 - Yes	2 - Yes	2 - Yes	Average	0
24	1	31	2 - 25 to 34 years	2 - National high school leaving certificate or more	2 - Married	2 - 1 to 3	1	1	1	0	1	1	1	1	1	1	1	0	1	1	1	0	1	0	0	5 - Wealthier	1 - No	2 - Yes	1 - No	1 - No	2 - No	1 - No	2 - Yes	1 - No	2 - Yes	2	NA	2 - Yes	? 3	1 - No	1	2 - Yes	2 - Yes	2 - Yes	2 - Yes	Poor	0
25	1	31	2 - 25 to 34 years	2 - National high school leaving certificate or more	2 - Married	2 - 1 to 3	1	1	1	0	0	1	1	1	1	1	0	1	1	0	1	0	1	0	0	5 - Wealthier	1 - No	2 - Yes	2 - Yes	1 - No	2 - No	1 - No	2 - Yes	1 - No	2 - Yes	1	NA	2 - Yes	> 3	1 - No	0	1 - No	2 - Yes	2 - Yes	2 - Yes	Average	0
26	1	22	1 - Less than 25 years	2 - National high school leaving certificate or more	2 - Married	2 - 1 to 3	1	0	1	0	0	1	1	1	1	0	0	0	1	0	0	1	1	0	0	2 - Poor	1 - No	NA	1 - No	2 - Yes	2 - No	1 - No	1 - No	1 - No	2 - Yes	1	1 - No	2 - Yes	? 3	1 - No	1	2 - Yes	1 - No	1 - No		Average	0
27	1	34	2 - 25 to 34 years	1 - Less than National high school leaving certificate	2 - Married	3 - 4 and more	1	0	1	0	0	0	1	1	1	0	0	0	0	0	1	0	0	0	0	1 - Poorer	1 - No	2 - Yes	1 - No	1 - No	2 - No	1 - No	2 - Yes	1 - No	2 - Yes	2	1 - No	2 - Yes	? 3	1 - No	1	2 - Yes	1 - No	1 - No		Poor	0
28	1	33	2 - 25 to 34 years	2 - National high school leaving certificate or more	2 - Married	2 - 1 to 3	1	1	1	0	1	1	1	1	1	1	0	0	1	1	1	1	1	1	0	5 - Wealthier	2 - Yes	2 - Yes	1 - No	2 - Yes	2 - No	1 - No	1 - No	1 - No	2 - Yes	1	2 - Yes	2 - Yes	? 3	1 - No	1	2 - Yes	2 - Yes	1 - No	2 - Yes	Average	0
29	1	24	1 - Less than 25 years	2 - National high school leaving certificate or more	2 - Married	1 - Nulliparous	1	1	1	0	1	1	1	1	1	1	0	0	1	1	0	0	1	0	0	5 - Wealthier	1 - No	1 - No	1 - No	1 - No	2 - No	1 - No	1 - No	2 - Yes	2 - Yes	2	NA	2 - Yes	? 3	1 - No	0	1 - No	1 - No	1 - No		Good	0
30	1	23	1 - Less than 25 years	2 - National high school leaving certificate or more	1 - Single	1 - Nulliparous	1	1	1	0	0	1	1	1	1	0	0	1	1	1	0	0	0	0	0	3 - Average	1 - No	1 - No	1 - No	1 - No	2 - No	1 - No	2 - Yes	1 - No	2 - Yes	1	NA	2 - Yes	? 3	1 - No	0	1 - No	2 - Yes	2 - Yes	2 - Yes	Good	0
31	1	31	2 - 25 to 34 years	1 - Less than National high school leaving certificate	2 - Married	3 - 4 and more	1	1	1	0	1	1	1	1	1	0	0	0	1	1	0	0	1	0	0	5 - Wealthier	1 - No	1 - No	1 - No	1 - No	2 - No	1 - No	2 - Yes	1 - No	2 - Yes	2	1 - No	2 - Yes	? 3	1 - No	0	1 - No	2 - Yes	2 - Yes	2 - Yes	Good	0
32	1	38	3 - 35 years and over	2 - National high school leaving certificate or more	2 - Married	2 - 1 to 3	1	0	1	0	0	1	1	1	1	0	0	0	1	0	1	0	0	0	0	2 - Poor	1 - No	1 - No	1 - No	1 - No	2 - No	1 - No	1 - No	1 - No	2 - Yes	1	1 - No	2 - Yes	? 3	1 - No	0	2 - Yes	1 - No	1 - No		Poor	0
33	1	20	1 - Less than 25 years	2 - National high school leaving certificate or more	1 - Single	1 - Nulliparous	1	1	1	0	0	1	0	1	1	0	0	0	0	0	0	0	0	0	0	1 - Poorer	1 - No	2 - Yes	1 - No	1 - No	2 - No	1 - No	2 - Yes	1 - No	2 - Yes	1	1 - No	2 - Yes	? 3	1 - No	1	2 - Yes	2 - Yes	2 - Yes	2 - Yes	Poor	0
34	1	35	3 - 35 years and over	2 - National high school leaving certificate or more	1 - Single	1 - Nulliparous	1	1	1	0	0	1	1	1	1	0	0	0	1	0	0	0	0	0	0	3 - Average	1 - No	1 - No	1 - No	1 - No	2 - No	1 - No	2 - Yes	1 - No	2 - Yes	1	1 - No	2 - Yes	? 3	1 - No	0	1 - No	1 - No	1 - No		Poor	0
35	1	27	2 - 25 to 34 years	2 - National high school leaving certificate or more	2 - Married	1 - Nulliparous	1	1	1	0	1	1	1	1	1	0	1	0	0	0	0	0	0	0	0	2 - Poor	1 - No	1 - No	1 - No	2 - Yes	2 - No	1 - No	1 - No	1 - No	2 - Yes	1	NA	2 - Yes	> 3	1 - No	0	2 - Yes	1 - No	1 - No		Average	0
36	1	30	2 - 25 to 34 years	2 - National high school leaving certificate or more	2 - Married	1 - Nulliparous	1	0	1	0	1	1	1	1	1	0	0	0	1	0	0	0	1	0	0	4 - Wealth	1 - No	1 - No	1 - No	2 - Yes	2 - No	1 - No	2 - Yes	1 - No	2 - Yes	2	NA	2 - Yes	? 3	1 - No	0	1 - No	2 - Yes	2 - Yes	2 - Yes	Poor	0
37	1	35	3 - 35 years and over	2 - National high school leaving certificate or more	2 - Married	3 - 4 and more	1	1	1	0	1	1	1	1	1	0	0	1	0	0	0	1	0	0	0	3 - Average	1 - No	2 - Yes	1 - No	2 - Yes	2 - No	1 - No	2 - Yes	1 - No	2 - Yes	2	1 - No	2 - Yes	? 3	1 - No	1	1 - No	1 - No	2 - Yes		Average	0
38	1	38	3 - 35 years and over	2 - National high school leaving certificate or more	2 - Married	1 - Nulliparous	1	1	1	0	0	1	1	1	1	1	0	0	1	1	0	0	1	0	0	4 - Wealth	1 - No	2 - Yes	1 - No	1 - No	2 - No	1 - No	2 - Yes	1 - No	2 - Yes	2	2 - Yes	2 - Yes	? 3	1 - No	0	1 - No	1 - No	1 - No		Good	0
39	1	32	2 - 25 to 34 years	2 - National high school leaving certificate or more	1 - Single	2 - 1 to 3	1	1	1	0	0	1	0	1	1	0	0	0	1	0	1	0	0	0	0	2 - Poor	1 - No	NA	1 - No	2 - Yes	2 - No	1 - No	1 - No	1 - No	2 - Yes	1	2 - Yes	2 - Yes	? 3	1 - No	0	1 - No	2 - Yes	2 - Yes	2 - Yes	Good	0
40	1	35	3 - 35 years and over	1 - Less than National high school leaving certificate	2 - Married	2 - 1 to 3	1	0	1	0	0	1	0	1	1	0	0	0	1	0	0	0	0	0	0	1 - Poorer	1 - No	2 - Yes	1 - No	1 - No	2 - No	1 - No	2 - Yes	1 - No	2 - Yes	1	1 - No	2 - Yes	? 3	1 - No	0	2 - Yes	2 - Yes	1 - No	2 - Yes	Poor	0
41	1	24	1 - Less than 25 years	2 - National high school leaving certificate or more	1 - Single	1 - Nulliparous	1	1	1	0	1	1	1	1	1	0	0	0	1	0	0	0	1	0	1	5 - Wealthier	1 - No	2 - Yes	1 - No	1 - No	2 - No	1 - No	2 - Yes	1 - No	2 - Yes	2	NA	2 - Yes	? 3	1 - No	0	1 - No	1 - No	1 - No		Poor	0
42	1	30	2 - 25 to 34 years	2 - National high school leaving certificate or more	2 - Married	2 - 1 to 3	1	1	1	0	1	1	1	1	1	1	0	0	1	0	0	0	0	0	0	5 - Wealthier	1 - No	2 - Yes	1 - No	1 - No	2 - No	1 - No	2 - Yes	1 - No	2 - Yes	2	2 - Yes	2 - Yes	? 3	1 - No	0	1 - No	1 - No	1 - No		Poor	0
43	1	36	3 - 35 years and over	1 - Less than National high school leaving certificate	1 - Single	2 - 1 to 3	1	0	1	0	0	1	0	0	1	0	0	0	1	0	0	0	0	0	0	1 - Poorer	1 - No	2 - Yes	1 - No	1 - No	2 - No	1 - No	1 - No	1 - No	2 - Yes	1	2 - Yes	2 - Yes	? 3	1 - No	0	1 - No	1 - No	1 - No		Average	0
44	1	25	2 - 25 to 34 years	2 - National high school leaving certificate or more	2 - Married	1 - Nulliparous	1	1	1	0	0	0	1	1	1	1	0	0	1	0	0	0	0	0	0	2 - Poor	1 - No	2 - Yes	1 - No	2 - Yes	2 - No	1 - No	2 - Yes	1 - No	2 - Yes	1	1 - No	2 - Yes	? 3	1 - No	0	2 - Yes	1 - No	1 - No		Poor	0
45	1	31	2 - 25 to 34 years	2 - National high school leaving certificate or more	2 - Married	1 - Nulliparous	1	0	1	0	0	1	1	1	1	0	0	1	1	0	0	1	0	0	0	2 - Poor	1 - No	2 - Yes	1 - No	1 - No	2 - No	1 - No	1 - No	2 - Yes	2 - Yes	2	1 - No	2 - Yes	> 3	1 - No	1	2 - Yes	2 - Yes	2 - Yes	2 - Yes	Average	0
46	1	21	1 - Less than 25 years	2 - National high school leaving certificate or more	2 - Married	1 - Nulliparous	1	1	1	0	0	1	1	1	1	0	0	0	1	0	0	0	0	0	0	3 - Average	1 - No	1 - No	1 - No	2 - Yes	2 - No	1 - No	1 - No	2 - Yes	2 - Yes	1	NA	2 - Yes	? 3	1 - No	0	2 - Yes	1 - No	1 - No		Good	0
47	1	34	2 - 25 to 34 years	2 - National high school leaving certificate or more	2 - Married	2 - 1 to 3	1	1	1	0	1	1	1	1	1	1	0	0	1	0	0	0	1	0	0	5 - Wealthier	1 - No	2 - Yes	1 - No	1 - No	2 - No	1 - No	2 - Yes	1 - No	2 - Yes	2	NA	2 - Yes	? 3	1 - No	0	2 - Yes	1 - No	1 - No		Good	0
48	1	24	1 - Less than 25 years	2 - National high school leaving certificate or more	1 - Single	1 - Nulliparous	1	1	1	0	1	1	1	1	1	0	0	0	1	0	0	0	0	0	0	4 - Wealth	2 - Yes	2 - Yes	2 - Yes	2 - Yes	2 - No	1 - No	2 - Yes	1 - No	2 - Yes	2	2 - Yes	2 - Yes	? 3	1 - No	1	2 - Yes	2 - Yes	2 - Yes	1 - No	Poor	0
49	1	31	2 - 25 to 34 years	2 - National high school leaving certificate or more	2 - Married	3 - 4 and more	1	1	1	0	0	1	1	1	1	0	0	0	1	1	1	0	0	0	0	3 - Average	1 - No	1 - No	1 - No	1 - No	2 - No	1 - No	1 - No	1 - No	2 - Yes	2	2 - Yes	2 - Yes	? 3	1 - No	1	1 - No	2 - Yes	2 - Yes	2 - Yes	Poor	0
50	1	41	3 - 35 years and over	2 - National high school leaving certificate or more	2 - Married	3 - 4 and more	1	1	1	0	1	1	1	1	1	0	0	1	1	0	1	0	1	0	0	5 - Wealthier	2 - Yes	2 - Yes	2 - Yes	2 - Yes	2 - No	1 - No	2 - Yes	1 - No	2 - Yes	1	2 - Yes	2 - Yes	? 3	1 - No	1	2 - Yes	1 - No	2 - Yes		Average	0
51	1	24	1 - Less than 25 years	2 - National high school leaving certificate or more	2 - Married	2 - 1 to 3	1	1	1	0	1	1	1	1	1	1	0	0	1	0	0	0	1	0	0	5 - Wealthier	1 - No	2 - Yes	1 - No	1 - No	2 - No	1 - No	2 - Yes	1 - No	2 - Yes	2	2 - Yes	2 - Yes	? 3	1 - No	1	2 - Yes	1 - No	1 - No		Poor	0
52	1	37	3 - 35 years and over	2 - National high school leaving certificate or more	2 - Married	2 - 1 to 3	1	1	1	0	1	1	1	1	1	0	0	0	1	0	0	0	0	0	0	4 - Wealth	1 - No	1 - No	1 - No	1 - No	2 - No	1 - No	1 - No	1 - No	1 - No	1	NA	2 - Yes	? 3	1 - No	1	2 - Yes	2 - Yes	2 - Yes	2 - Yes	Poor	0
53	1	32	2 - 25 to 34 years	2 - National high school leaving certificate or more	2 - Married	2 - 1 to 3	1	1	1	0	0	0	1	1	1	0	0	0	1	0	0	0	0	0	0	2 - Poor	1 - No	1 - No	1 - No	1 - No	2 - No	1 - No	2 - Yes	1 - No	2 - Yes	2	2 - Yes	2 - Yes	? 3	1 - No	1	2 - Yes	2 - Yes	2 - Yes	2 - Yes	Poor	0
54	1	28	2 - 25 to 34 years	1 - Less than National high school leaving certificate	2 - Married	1 - Nulliparous	1	1	1	0	1	1	1	1	1	0	0	0	1	0	0	0	0	0	0	4 - Wealth	1 - No	2 - Yes	1 - No	1 - No	2 - No	1 - No	2 - Yes	1 - No	2 - Yes	3	NA	2 - Yes	? 3	1 - No	0	1 - No	2 - Yes	1 - No	2 - Yes	Poor	0
55	1	37	3 - 35 years and over	2 - National high school leaving certificate or more	2 - Married	3 - 4 and more	1	1	1	0	1	1	1	1	1	1	0	0	1	0	1	0	1	0	0	5 - Wealthier	1 - No	2 - Yes	1 - No	1 - No	2 - No	1 - No	2 - Yes	1 - No	2 - Yes	2	2 - Yes	2 - Yes	? 3	1 - No	1	2 - Yes	2 - Yes	2 - Yes	2 - Yes	Poor	0
56	1	19	1 - Less than 25 years	1 - Less than National high school leaving certificate	1 - Single	1 - Nulliparous	1	0	1	0	0	0	1	1	1	0	0	0	0	1	0	0	0	0	0	1 - Poorer	1 - No	2 - Yes	1 - No	1 - No	2 - No	1 - No	1 - No	1 - No	2 - Yes	2	NA	2 - Yes	? 3	1 - No	1	2 - Yes	2 - Yes	2 - Yes	2 - Yes	Good	0
57	1	31	2 - 25 to 34 years	1 - Less than National high school leaving certificate	1 - Single	3 - 4 and more	1	0	0	0	0	0	0	0	1	0	0	0	0	0	0	0	0	0	0	1 - Poorer	1 - No	2 - Yes	1 - No	1 - No	2 - No	1 - No	2 - Yes	1 - No	1 - No	1	NA	2 - Yes	? 3	1 - No	1	2 - Yes	2 - Yes	2 - Yes	2 - Yes	Good	0
58	1	28	2 - 25 to 34 years	2 - National high school leaving certificate or more	2 - Married	2 - 1 to 3	1	1	1	0	1	1	1	1	1	1	0	0	1	0	0	0	1	0	0	5 - Wealthier	1 - No	2 - Yes	1 - No	1 - No	2 - No	1 - No	1 - No	1 - No	2 - Yes	1	2 - Yes	2 - Yes	? 3	1 - No	1	2 - Yes	2 - Yes	2 - Yes	2 - Yes	Average	0
59	1	22	1 - Less than 25 years	2 - National high school leaving certificate or more	1 - Single	1 - Nulliparous	1	1	1	0	1	1	1	1	1	0	0	1	1	0	0	0	0	1	0	5 - Wealthier	1 - No	2 - Yes	1 - No	1 - No	2 - Yes	2 - Yes	2 - Yes	1 - No	2 - Yes	1	2 - Yes	2 - Yes	? 3	1 - No	0	1 - No	1 - No	1 - No		Good	0
60	1	31	2 - 25 to 34 years	2 - National high school leaving certificate or more	2 - Married	2 - 1 to 3	1	1	1	0	0	1	1	1	1	1	0	0	1	0	1	0	0	0	0	4 - Wealth	1 - No	2 - Yes	1 - No	2 - Yes	2 - No	1 - No	1 - No	1 - No	2 - Yes	1	2 - Yes	2 - Yes	? 3	1 - No	1	1 - No	1 - No	1 - No		Good	0
61	1	30	2 - 25 to 34 years	2 - National high school leaving certificate or more	2 - Married	2 - 1 to 3	1	1	1	0	1	1	1	1	1	0	0	0	1	0	0	0	1	0	0	5 - Wealthier	2 - Yes	NA	2 - Yes	1 - No	2 - No	1 - No	2 - Yes	1 - No	2 - Yes	2	2 - Yes	2 - Yes	? 3	1 - No	0	1 - No	1 - No	1 - No		Good	0
62	1	35	3 - 35 years and over	2 - National high school leaving certificate or more	2 - Married	2 - 1 to 3	1	1	1	0	1	1	1	1	1	0	1	1	1	0	0	0	0	0	0	4 - Wealth	1 - No	1 - No	2 - Yes	1 - No	2 - No	1 - No	2 - Yes	1 - No	2 - Yes	2	1 - No	2 - Yes	? 3	1 - No	1	2 - Yes	2 - Yes	2 - Yes	2 - Yes	Poor	1	0	0
63	1	28	2 - 25 to 34 years	2 - National high school leaving certificate or more	2 - Married	2 - 1 to 3	1	0	1	0	0	1	1	1	1	1	0	0	1	0	0	0	1	0	0	3 - Average	2 - Yes	2 - Yes	2 - Yes	2 - Yes	2 - No	1 - No	2 - Yes	1 - No	2 - Yes	2	2 - Yes	2 - Yes	? 3	1 - No	1	2 - Yes	2 - Yes	2 - Yes	2 - Yes	Good	0
64	1	32	2 - 25 to 34 years	2 - National high school leaving certificate or more	2 - Married	2 - 1 to 3	1	1	1	0	0	1	1	1	1	1	0	0	1	0	1	0	0	0	0	4 - Wealth	1 - No	2 - Yes	1 - No	2 - Yes	2 - No	1 - No	2 - Yes	1 - No	2 - Yes	2	1 - No	2 - Yes	? 3	1 - No	0	1 - No	1 - No	1 - No		Average	0
65	1	29	2 - 25 to 34 years	1 - Less than National high school leaving certificate	2 - Married	2 - 1 to 3	1	0	1	0	0	1	1	1	1	0	1	0	1	0	0	0	0	0	0	2 - Poor	1 - No	NA	1 - No	2 - Yes	2 - No	1 - No	2 - Yes	1 - No	2 - Yes	1	2 - Yes	2 - Yes	> 3	1 - No	0	2 - Yes	1 - No	1 - No		Poor	0
66	1	35	3 - 35 years and over	2 - National high school leaving certificate or more	2 - Married	2 - 1 to 3	1	1	1	0	1	1	1	1	1	1	0	0	1	1	1	0	1	0	0	5 - Wealthier	1 - No	2 - Yes	1 - No	1 - No	2 - No	1 - No	1 - No	2 - Yes	2 - Yes	2	2 - Yes	2 - Yes	? 3	1 - No	1	2 - Yes	1 - No	2 - Yes		Poor	0
67	1	24	1 - Less than 25 years	1 - Less than National high school leaving certificate	2 - Married	1 - Nulliparous	1	1	1	0	0	1	1	1	1	0	0	0	1	0	0	0	0	0	0	3 - Average	2 - Yes	NA	2 - Yes	1 - No	2 - No	1 - No	2 - Yes	1 - No	2 - Yes	2	NA	2 - Yes	? 3	1 - No	1	1 - No	2 - Yes	2 - Yes	1 - No	Good	0
68	1	30	2 - 25 to 34 years	2 - National high school leaving certificate or more	2 - Married	2 - 1 to 3	1	0	1	0	0	1	1	1	1	1	0	0	1	0	0	0	1	0	0	3 - Average	1 - No	2 - Yes	2 - Yes	1 - No	2 - No	1 - No	2 - Yes	1 - No	2 - Yes	1	1 - No	2 - Yes	? 3	1 - No	1	1 - No	2 - Yes	2 - Yes	2 - Yes	Poor	0
69	1	25	2 - 25 to 34 years	2 - National high school leaving certificate or more	1 - Single	2 - 1 to 3	1	1	1	0	0	0	1	1	1	1	0	0	0	0	0	1	0	0	0	1 - Poorer	1 - No	1 - No	1 - No	1 - No	2 - No	1 - No	1 - No	1 - No	1 - No	2	2 - Yes	2 - Yes	? 3	1 - No	0	1 - No	1 - No	1 - No		Average	0
70	1	21	1 - Less than 25 years	2 - National high school leaving certificate or more	1 - Single	1 - Nulliparous	1	0	1	0	1	1	1	1	1	1	0	0	1	1	0	0	0	0	0	3 - Average	1 - No	1 - No	1 - No	2 - Yes	2 - No	1 - No	1 - No	1 - No	2 - Yes	2	1 - No	2 - Yes	> 3	1 - No	0	2 - Yes	2 - Yes	1 - No	2 - Yes	Good	0
71	1	32	2 - 25 to 34 years	2 - National high school leaving certificate or more	2 - Married	2 - 1 to 3	1	1	1	1	0	1	1	1	1	1	0	0	1	0	1	0	0	0	0	4 - Wealth	1 - No	2 - Yes	1 - No	2 - Yes	2 - No	1 - No	2 - Yes	1 - No	2 - Yes	1	1 - No	2 - Yes	? 3	1 - No	1	1 - No	2 - Yes	2 - Yes	2 - Yes	Good	0
72	1	34	2 - 25 to 34 years	2 - National high school leaving certificate or more	2 - Married	2 - 1 to 3	1	0	1	0	0	1	1	1	1	0	1	0	1	1	0	0	1	0	0	2 - Poor	1 - No	NA	1 - No	2 - Yes	2 - No	1 - No	1 - No	2 - Yes	2 - Yes	2	1 - No	2 - Yes	? 3	1 - No	1	1 - No	2 - Yes	1 - No	2 - Yes	Average	0
73	1	26	2 - 25 to 34 years	2 - National high school leaving certificate or more	2 - Married	1 - Nulliparous	1	1	1	0	1	1	1	1	1	0	1	0	1	1	0	0	1	0	0	5 - Wealthier	1 - No	1 - No	1 - No	1 - No	2 - No	1 - No	1 - No	2 - Yes	2 - Yes	2	2 - Yes	2 - Yes	? 3	1 - No	0	1 - No	2 - Yes	1 - No	2 - Yes	Good	0
74	1	28	2 - 25 to 34 years	2 - National high school leaving certificate or more	2 - Married	2 - 1 to 3	1	1	1	1	0	1	1	1	1	0	0	1	1	0	0	0	0	0	0	4 - Wealth	1 - No	2 - Yes	1 - No	1 - No	2 - No	1 - No	1 - No	1 - No	2 - Yes	2	NA	2 - Yes	? 3	1 - No	0	1 - No	1 - No	1 - No		Average	0
75	1	21	1 - Less than 25 years	2 - National high school leaving certificate or more	1 - Single	1 - Nulliparous	1	1	1	0	0	0	0	1	1	0	0	0	0	0	0	0	0	0	0	1 - Poorer	1 - No	2 - Yes	1 - No	1 - No	2 - No	1 - No	2 - Yes	1 - No	2 - Yes	1	NA	2 - Yes	? 3	1 - No	0	2 - Yes	1 - No	1 - No		Good	0
76	1	30	2 - 25 to 34 years	2 - National high school leaving certificate or more	1 - Single	2 - 1 to 3	1	1	1	0	0	1	1	1	1	1	1	1	1	1	0	0	0	0	0	3 - Average	1 - No	2 - Yes	1 - No	1 - No	2 - No	1 - No	2 - Yes	1 - No	2 - Yes	1	NA	2 - Yes	? 3	1 - No	1	2 - Yes	2 - Yes	2 - Yes	2 - Yes	Good	0
77	1	26	2 - 25 to 34 years	2 - National high school leaving certificate or more	2 - Married	1 - Nulliparous	1	1	1	0	0	1	1	1	1	0	0	0	1	0	0	0	1	0	0	4 - Wealth	1 - No	2 - Yes	1 - No	1 - No	2 - No	1 - No	1 - No	1 - No	2 - Yes	1	2 - Yes	2 - Yes	? 3	1 - No	0	2 - Yes	1 - No	1 - No		Good	0
78	1	25	2 - 25 to 34 years	2 - National high school leaving certificate or more	2 - Married	2 - 1 to 3	1	0	1	0	0	1	1	1	1	0	0	0	1	0	0	1	0	0	0	2 - Poor	1 - No	2 - Yes	1 - No	1 - No	2 - No	1 - No	1 - No	2 - Yes	2 - Yes	1	NA	2 - Yes	? 3	1 - No	0	1 - No	1 - No	1 - No		Poor	0
79	1	34	2 - 25 to 34 years	1 - Less than National high school leaving certificate	2 - Married	2 - 1 to 3	1	0	1	0	0	1	0	0	1	0	0	0	1	0	0	0	0	0	0	1 - Poorer	1 - No	2 - Yes	1 - No	2 - Yes	2 - No	1 - No	1 - No	2 - Yes	2 - Yes	1	2 - Yes	2 - Yes	? 3	1 - No	0	1 - No	1 - No	1 - No		Average	0
80	1	32	2 - 25 to 34 years	2 - National high school leaving certificate or more	1 - Single	1 - Nulliparous	1	0	1	0	0	0	1	1	1	0	0	0	0	0	0	0	0	0	0	1 - Poorer	1 - No	1 - No	1 - No	2 - Yes	2 - Yes	2 - Yes	1 - No	1 - No	2 - Yes	2	NA	2 - Yes	? 3	1 - No	0	2 - Yes	1 - No	1 - No		Good	0
81	1	25	2 - 25 to 34 years	2 - National high school leaving certificate or more	2 - Married	1 - Nulliparous	1	1	1	0	1	1	1	1	1	1	0	1	1	0	0	0	1	0	0	5 - Wealthier	2 - Yes	2 - Yes	1 - No	1 - No	2 - No	1 - No	2 - Yes	1 - No	2 - Yes	2	NA	2 - Yes	? 3	1 - No	1	2 - Yes	2 - Yes	2 - Yes	1 - No	Poor	0
82	1	34	2 - 25 to 34 years	2 - National high school leaving certificate or more	2 - Married	2 - 1 to 3	1	1	1	0	1	1	1	1	1	1	0	1	1	0	1	0	1	0	0	5 - Wealthier	1 - No	1 - No	1 - No	2 - Yes	2 - No	1 - No	2 - Yes	1 - No	2 - Yes	0	NA	2 - Yes	? 3	1 - No	0	1 - No	2 - Yes	2 - Yes	2 - Yes	Average	0
83	1	32	2 - 25 to 34 years	2 - National high school leaving certificate or more	2 - Married	2 - 1 to 3	1	1	1	0	1	1	1	1	1	1	0	0	1	0	1	0	0	0	0	5 - Wealthier	1 - No	2 - Yes	1 - No	2 - Yes	2 - No	1 - No	2 - Yes	1 - No	2 - Yes	1	2 - Yes	2 - Yes	> 3	1 - No	0	2 - Yes	1 - No	1 - No		Poor	0
84	1	30	2 - 25 to 34 years	2 - National high school leaving certificate or more	2 - Married	2 - 1 to 3	1	1	1	0	0	1	1	1	1	0	0	0	1	0	0	0	0	0	0	3 - Average	1 - No	2 - Yes	2 - Yes	1 - No	2 - No	1 - No	2 - Yes	1 - No	2 - Yes	2	NA	2 - Yes	? 3	1 - No	0	2 - Yes	1 - No	2 - Yes		Average	1	1	0
85	1	42	3 - 35 years and over	2 - National high school leaving certificate or more	2 - Married	3 - 4 and more	1	1	1	0	0	1	1	1	1	0	0	0	0	0	0	0	0	0	0	2 - Poor	1 - No	1 - No	1 - No	1 - No	2 - Yes	2 - Yes	1 - No	1 - No	2 - Yes	2	NA	2 - Yes	> 3	1 - No	0	1 - No	2 - Yes	2 - Yes	2 - Yes	Poor	0
86	1	31	2 - 25 to 34 years	2 - National high school leaving certificate or more	2 - Married	2 - 1 to 3	1	1	1	0	1	1	1	1	1	0	0	0	1	0	1	0	0	0	0	5 - Wealthier	1 - No	1 - No	1 - No	1 - No	2 - No	1 - No	2 - Yes	1 - No	2 - Yes	2	1 - No	2 - Yes	? 3	1 - No	1	1 - No	2 - Yes	2 - Yes	2 - Yes	Average	0
87	1	30	2 - 25 to 34 years	2 - National high school leaving certificate or more	2 - Married	2 - 1 to 3	1	1	1	0	0	1	1	1	1	0	1	0	1	0	0	0	0	0	0	2 - Poor	1 - No	2 - Yes	1 - No	2 - Yes	2 - No	1 - No	2 - Yes	1 - No	2 - Yes	1	NA	2 - Yes	? 3	1 - No	0	1 - No	2 - Yes	1 - No	2 - Yes	Average	0
88	1	27	2 - 25 to 34 years	2 - National high school leaving certificate or more	2 - Married	1 - Nulliparous	1	0	1	0	1	1	1	1	1	1	0	1	1	0	0	0	0	0	0	3 - Average	1 - No	NA	1 - No	2 - Yes	2 - No	1 - No	2 - Yes	1 - No	2 - Yes	2	NA	2 - Yes	? 3	1 - No	0	1 - No	1 - No	1 - No		Good	0
89	1	41	3 - 35 years and over	2 - National high school leaving certificate or more	2 - Married	2 - 1 to 3	1	1	1	0	0	1	1	1	1	1	0	0	1	1	0	0	0	0	0	3 - Average	1 - No	1 - No	1 - No	1 - No	2 - No	1 - No	1 - No	1 - No	2 - Yes	1	1 - No	2 - Yes	? 3	1 - No	0	1 - No	1 - No	1 - No		Poor	0
90	1	33	2 - 25 to 34 years	2 - National high school leaving certificate or more	2 - Married	1 - Nulliparous	1	1	1	0	0	1	1	1	1	0	0	0	1	0	0	0	1	0	0	4 - Wealth	1 - No	2 - Yes	1 - No	2 - Yes	2 - No	1 - No	1 - No	1 - No	2 - Yes	2	2 - Yes	2 - Yes	? 3	1 - No	1	1 - No	2 - Yes	1 - No	2 - Yes	Good	1	1	0
91	1	20	1 - Less than 25 years	1 - Less than National high school leaving certificate	1 - Single	1 - Nulliparous	1	0	1	0	0	0	1	1	1	0	0	0	0	0	0	0	0	0	0	1 - Poorer	1 - No	NA	1 - No	1 - No	2 - No	1 - No	2 - Yes	1 - No	2 - Yes	2	NA	2 - Yes	? 3	1 - No	0	1 - No	1 - No	1 - No		Good	0
92	1	35	3 - 35 years and over	2 - National high school leaving certificate or more	2 - Married	2 - 1 to 3	1	1	1	0	0	1	1	1	1	0	0	0	0	0	0	0	1	0	0	2 - Poor	1 - No	2 - Yes	1 - No	2 - Yes	2 - No	1 - No	2 - Yes	1 - No	2 - Yes	2	NA	2 - Yes	? 3	1 - No	0	1 - No	2 - Yes	1 - No	2 - Yes	Good	0
93	1	30	2 - 25 to 34 years	2 - National high school leaving certificate or more	2 - Married	2 - 1 to 3	1	1	1	0	0	1	1	1	1	1	0	0	0	0	0	0	1	0	0	3 - Average	1 - No	NA	2 - Yes	2 - Yes	2 - No	1 - No	1 - No	1 - No	2 - Yes	1	NA	2 - Yes	? 3	1 - No	1	2 - Yes	2 - Yes	1 - No	2 - Yes	Average	0
94	1	31	2 - 25 to 34 years	2 - National high school leaving certificate or more	2 - Married	2 - 1 to 3	1	1	1	0	0	1	1	1	1	1	0	1	1	0	0	0	0	0	0	4 - Wealth	1 - No	2 - Yes	1 - No	2 - Yes	2 - No	1 - No	2 - Yes	1 - No	2 - Yes	2	2 - Yes	2 - Yes	> 3	1 - No	0	1 - No	2 - Yes	1 - No	2 - Yes	Good	0
95	1	28	2 - 25 to 34 years	2 - National high school leaving certificate or more	2 - Married	1 - Nulliparous	1	0	1	0	1	1	1	1	1	1	0	0	1	0	0	0	0	0	0	3 - Average	1 - No	2 - Yes	1 - No	2 - Yes	2 - No	1 - No	2 - Yes	1 - No	2 - Yes	1	NA	2 - Yes	? 3	1 - No	0	2 - Yes	2 - Yes	1 - No	2 - Yes	Good	0
96	1	28	2 - 25 to 34 years	1 - Less than National high school leaving certificate	2 - Married	2 - 1 to 3	1	1	1	0	0	0	0	1	1	0	0	0	1	0	0	0	0	0	0	1 - Poorer	2 - Yes	1 - No	2 - Yes	2 - Yes	2 - No	1 - No	1 - No	1 - No	2 - Yes	2	1 - No	2 - Yes	? 3	1 - No	0	1 - No	2 - Yes	2 - Yes	2 - Yes	Good	0
97	1	40	3 - 35 years and over	1 - Less than National high school leaving certificate	2 - Married	3 - 4 and more	0	1	1	0	0	0	0	1	1	0	1	1	1	1	0	0	0	0	0	1 - Poorer	1 - No	NA	2 - Yes	1 - No	2 - No	1 - No	2 - Yes	1 - No	2 - Yes	1	2 - Yes	2 - Yes	? 3	1 - No	0	2 - Yes	1 - No	1 - No		Good	0
98	1	24	1 - Less than 25 years	2 - National high school leaving certificate or more	2 - Married	1 - Nulliparous	1	1	1	0	0	1	1	1	1	0	0	0	1	0	0	0	1	0	0	4 - Wealth	1 - No	2 - Yes	1 - No	1 - No	2 - No	1 - No	1 - No	1 - No	2 - Yes	1	1 - No	2 - Yes	? 3	1 - No	0	2 - Yes	1 - No	1 - No		Good	0
99	1	26	2 - 25 to 34 years	2 - National high school leaving certificate or more	2 - Married	2 - 1 to 3	1	1	1	0	1	0	1	1	1	0	0	0	1	0	0	0	0	0	0	2 - Poor	1 - No	2 - Yes	2 - Yes	2 - Yes	2 - No	1 - No	1 - No	1 - No	2 - Yes	2	NA	2 - Yes	? 3	1 - No	0	1 - No	2 - Yes	1 - No	2 - Yes	Good	0
100	1	24	1 - Less than 25 years	1 - Less than National high school leaving certificate	1 - Single	1 - Nulliparous	1	0	1	0	0	1	1	1	1	0	0	0	0	0	0	1	0	0	0	1 - Poorer	1 - No	2 - Yes	1 - No	1 - No	2 - No	1 - No	1 - No	1 - No	2 - Yes	1	1 - No	2 - Yes	? 3	1 - No	1	2 - Yes	2 - Yes	2 - Yes	2 - Yes	Good	0
101	1	25	2 - 25 to 34 years	1 - Less than National high school leaving certificate	1 - Single	2 - 1 to 3	1	1	1	0	0	0	1	1	1	1	0	0	1	1	1	1	1	0	0	2 - Poor	2 - Yes	2 - Yes	1 - No	2 - Yes	2 - No	1 - No	1 - No	2 - Yes	2 - Yes	1	1 - No	2 - Yes	? 3	1 - No	1	2 - Yes	2 - Yes	2 - Yes	2 - Yes	Poor	0
102	1	32	2 - 25 to 34 years	2 - National high school leaving certificate or more	2 - Married	2 - 1 to 3	1	0	1	0	1	1	0	1	1	0	0	0	1	0	0	0	1	0	0	2 - Poor	1 - No	1 - No	1 - No	1 - No	2 - No	1 - No	1 - No	1 - No	2 - Yes	1	2 - Yes	2 - Yes	? 3	1 - No	0	1 - No	2 - Yes	2 - Yes	2 - Yes	Good	0
103	1	26	2 - 25 to 34 years	2 - National high school leaving certificate or more	2 - Married	1 - Nulliparous	1	1	1	0	1	1	1	1	1	0	0	0	1	0	0	0	0	0	0	4 - Wealth	1 - No	2 - Yes	2 - Yes	2 - Yes	2 - No	1 - No	2 - Yes	1 - No	2 - Yes	2	2 - Yes	2 - Yes	? 3	1 - No	0	1 - No	1 - No	1 - No		Good	0
104	1	37	3 - 35 years and over	1 - Less than National high school leaving certificate	1 - Single	3 - 4 and more	1	1	1	0	0	1	1	1	1	1	0	0	1	0	0	1	0	0	0	3 - Average	1 - No	2 - Yes	1 - No	2 - Yes	2 - No	1 - No	1 - No	2 - Yes	2 - Yes	1	2 - Yes	2 - Yes	> 3	1 - No	0	1 - No	2 - Yes	2 - Yes	2 - Yes	Average	0
105	1	27	2 - 25 to 34 years	1 - Less than National high school leaving certificate	2 - Married	2 - 1 to 3	1	0	1	0	0	1	1	1	1	0	0	0	1	0	1	0	0	0	0	2 - Poor	1 - No	2 - Yes	1 - No	1 - No	2 - No	1 - No	2 - Yes	1 - No	2 - Yes	2	1 - No	2 - Yes	? 3	1 - No	0	1 - No	1 - No	1 - No		Good	0
106	1	23	1 - Less than 25 years	2 - National high school leaving certificate or more	1 - Single	1 - Nulliparous	1	1	1	0	1	1	1	1	1	1	0	1	1	0	0	1	0	0	0	5 - Wealthier	1 - No	1 - No	1 - No	1 - No	2 - No	1 - No	2 - Yes	1 - No	2 - Yes	2	1 - No	2 - Yes	? 3	1 - No	0	2 - Yes	2 - Yes	1 - No	2 - Yes	Good	0
107	1	24	1 - Less than 25 years	2 - National high school leaving certificate or more	1 - Single	1 - Nulliparous	1	0	1	0	1	1	1	1	1	0	0	0	1	0	0	0	0	0	0	3 - Average	1 - No	2 - Yes	2 - Yes	2 - Yes	2 - No	1 - No	2 - Yes	1 - No	2 - Yes	1	2 - Yes	2 - Yes	? 3	1 - No	1	2 - Yes	2 - Yes	2 - Yes	2 - Yes	Poor	0
108	2	22	1 - Less than 25 years	2 - National high school leaving certificate or more	1 - Single	1 - Nulliparous	1	1	1	0	0	1	1	1	1	0	0	0	1	1	0	0	0	0	0	3 - Average	1 - No	2 - Yes	1 - No	1 - No	2 - No	1 - No	2 - Yes	1 - No	2 - Yes	1	2 - Yes	2 - Yes	? 3	1 - No	0	1 - No	1 - No	1 - No		Good	0
109	2	28	2 - 25 to 34 years	2 - National high school leaving certificate or more	2 - Married	1 - Nulliparous	1	1	1	0	1	1	1	1	1	0	1	0	1	1	0	0	0	1	0	4 - Wealth	2 - Yes	2 - Yes	1 - No	1 - No	2 - No	1 - No	1 - No	1 - No	2 - Yes	2	2 - Yes	2 - Yes	? 3	2 - Yes	0	2 - Yes	2 - Yes	2 - Yes	1 - No	Average	1	1	0
110	2	30	2 - 25 to 34 years	2 - National high school leaving certificate or more	1 - Single	2 - 1 to 3	1	1	1	0	1	1	1	1	1	0	0	1	1	1	0	0	0	0	0	5 - Wealthier	2 - Yes	2 - Yes	1 - No	2 - Yes	2 - No	1 - No	1 - No	1 - No	2 - Yes	2	2 - Yes	2 - Yes	? 3	1 - No	0	1 - No	2 - Yes	1 - No	2 - Yes	Average	0
111	2	32	2 - 25 to 34 years	2 - National high school leaving certificate or more	2 - Married	3 - 4 and more	1	1	1	0	0	1	1	1	1	0	0	0	1	1	0	0	0	0	0	3 - Average	2 - Yes	2 - Yes	2 - Yes	2 - Yes	2 - No	1 - No	2 - Yes	1 - No	2 - Yes	2	2 - Yes	2 - Yes	? 3	1 - No	0	1 - No	1 - No	1 - No		Average	0
112	2	25	2 - 25 to 34 years	2 - National high school leaving certificate or more	1 - Single	1 - Nulliparous	1	1	1	0	1	1	1	1	1	0	0	0	1	1	0	0	0	0	0	4 - Wealth	1 - No	2 - Yes	1 - No	1 - No	2 - No	1 - No	2 - Yes	1 - No	2 - Yes	2	2 - Yes	2 - Yes	? 3	2 - Yes	0	2 - Yes	1 - No	1 - No		Average	0
113	2	25	2 - 25 to 34 years	2 - National high school leaving certificate or more	1 - Single	1 - Nulliparous	1	1	1	0	1	1	1	1	1	0	0	0	1	0	1	0	0	0	0	5 - Wealthier	1 - No	2 - Yes	1 - No	2 - Yes	2 - No	1 - No	2 - Yes	1 - No	2 - Yes	2	2 - Yes	2 - Yes	? 3	1 - No	0	1 - No	1 - No	1 - No		Average	0
114	2	28	2 - 25 to 34 years	1 - Less than National high school leaving certificate	1 - Single	1 - Nulliparous	1	1	1	0	0	1	1	1	1	0	0	0	0	0	0	0	0	0	0	2 - Poor	1 - No	2 - Yes	1 - No	1 - No	2 - No	1 - No	2 - Yes	1 - No	2 - Yes	2	2 - Yes	2 - Yes	> 3	1 - No	0	1 - No	1 - No	1 - No		Average	0
115	2	36	3 - 35 years and over	2 - National high school leaving certificate or more	2 - Married	1 - Nulliparous	1	1	1	0	1	1	1	1	1	0	0	0	0	1	0	0	0	0	0	2 - Poor	1 - No	1 - No	1 - No	1 - No	2 - No	1 - No	2 - Yes	1 - No	2 - Yes	2	2 - Yes	2 - Yes	? 3	2 - Yes	0	2 - Yes	1 - No	1 - No		Average	0
116	2	20	1 - Less than 25 years	2 - National high school leaving certificate or more	1 - Single	1 - Nulliparous	1	1	1	0	1	1	1	1	1	0	0	0	1	0	0	0	0	0	0	4 - Wealth	1 - No	1 - No	1 - No	1 - No	2 - No	1 - No	2 - Yes	1 - No	2 - Yes	2	2 - Yes	2 - Yes	? 3	1 - No	0	1 - No	1 - No	1 - No		Average	0
117	2	31	2 - 25 to 34 years	2 - National high school leaving certificate or more	2 - Married	2 - 1 to 3	1	1	1	1	1	1	1	1	1	0	0	0	1	1	0	0	1	0	1	5 - Wealthier	1 - No	2 - Yes	2 - Yes	1 - No	2 - No	1 - No	2 - Yes	1 - No	2 - Yes	2	2 - Yes	2 - Yes	? 3	1 - No	0	1 - No	1 - No	1 - No		Average	0
118	2	26	2 - 25 to 34 years	2 - National high school leaving certificate or more	2 - Married	2 - 1 to 3	1	0	1	0	1	1	1	1	1	0	0	0	1	1	0	0	0	0	0	2 - Poor	1 - No	2 - Yes	1 - No	2 - Yes	2 - No	1 - No	2 - Yes	1 - No	2 - Yes	1	2 - Yes	2 - Yes	? 3	1 - No	0	1 - No	1 - No	1 - No		Average	0
119	2	33	2 - 25 to 34 years	2 - National high school leaving certificate or more	2 - Married	2 - 1 to 3	1	1	1	0	0	1	1	1	1	0	0	0	1	0	0	1	0	0	0	2 - Poor	1 - No	2 - Yes	1 - No	2 - Yes	2 - No	1 - No	1 - No	2 - Yes	2 - Yes	2	2 - Yes	2 - Yes	? 3	2 - Yes	0	2 - Yes	2 - Yes	1 - No	2 - Yes	Average	0
120	2	35	3 - 35 years and over	2 - National high school leaving certificate or more	1 - Single	2 - 1 to 3	1	0	1	0	0	1	1	1	1	0	0	0	1	0	0	0	0	0	0	2 - Poor	1 - No	1 - No	1 - No	1 - No	2 - No	1 - No	2 - Yes	1 - No	2 - Yes	2	2 - Yes	2 - Yes	? 3	1 - No	1	2 - Yes	2 - Yes	1 - No	2 - Yes	Average	0
121	2	31	2 - 25 to 34 years	2 - National high school leaving certificate or more	2 - Married	2 - 1 to 3	1	0	1	0	1	1	1	1	1	0	0	0	1	1	0	0	1	0	0	3 - Average	1 - No	2 - Yes	1 - No	2 - Yes	2 - No	1 - No	2 - Yes	1 - No	2 - Yes	2	2 - Yes	2 - Yes	? 3	1 - No	0	2 - Yes	1 - No	1 - No		Average	0
122	2	24	1 - Less than 25 years	2 - National high school leaving certificate or more	2 - Married	1 - Nulliparous	1	0	1	0	1	1	1	1	1	0	0	0	1	1	0	0	0	0	0	2 - Poor	1 - No	2 - Yes	1 - No	2 - Yes	2 - No	1 - No	1 - No	1 - No	2 - Yes	2	2 - Yes	2 - Yes	? 3	1 - No	0	2 - Yes	1 - No	1 - No		Good	0
123	2	29	2 - 25 to 34 years	2 - National high school leaving certificate or more	1 - Single	2 - 1 to 3	1	1	1	0	0	1	1	1	1	1	0	1	1	0	0	0	0	0	0	4 - Wealth	2 - Yes	2 - Yes	2 - Yes	2 - Yes	2 - No	1 - No	2 - Yes	1 - No	2 - Yes	2	2 - Yes	2 - Yes	? 3	2 - Yes	0	2 - Yes	1 - No	1 - No		Average	0
124	2	36	3 - 35 years and over	2 - National high school leaving certificate or more	2 - Married	3 - 4 and more	1	1	1	0	1	1	1	1	1	0	0	1	1	0	0	0	0	0	0	5 - Wealthier	1 - No	1 - No	1 - No	1 - No	2 - No	1 - No	2 - Yes	1 - No	2 - Yes	1	2 - Yes	2 - Yes	? 3	1 - No	0	2 - Yes	1 - No	1 - No		Average	0
125	2	36	3 - 35 years and over	2 - National high school leaving certificate or more	2 - Married	3 - 4 and more	1	1	1	0	1	1	1	1	1	0	0	0	1	1	0	0	1	0	0	5 - Wealthier	1 - No	2 - Yes	1 - No	2 - Yes	2 - No	1 - No	2 - Yes	1 - No	2 - Yes	2	1 - No	2 - Yes	? 3	1 - No	1	1 - No	2 - Yes	1 - No	2 - Yes	Poor	1	1	0
126	2	30	2 - 25 to 34 years	2 - National high school leaving certificate or more	2 - Married	1 - Nulliparous	1	1	1	0	1	1	1	1	1	0	0	0	1	1	0	0	1	0	0	5 - Wealthier	2 - Yes	2 - Yes	2 - Yes	2 - Yes	2 - No	1 - No	2 - Yes	1 - No	2 - Yes	2	2 - Yes	2 - Yes	? 3	1 - No	1	2 - Yes	1 - No	1 - No	2 - Yes	Good	1	0	0
127	2	31	2 - 25 to 34 years	2 - National high school leaving certificate or more	1 - Single	2 - 1 to 3	1	1	1	0	1	1	1	1	1	0	0	0	1	1	0	0	1	0	0	5 - Wealthier	1 - No	1 - No	2 - Yes	1 - No	2 - No	1 - No	2 - Yes	1 - No	2 - Yes	2	2 - Yes	2 - Yes	? 3	2 - Yes	0	2 - Yes	1 - No	1 - No		Poor	0
128	2	28	2 - 25 to 34 years	2 - National high school leaving certificate or more	2 - Married	2 - 1 to 3	1	1	1	0	0	1	1	1	1	0	0	0	1	1	0	0	1	0	0	4 - Wealth	1 - No	2 - Yes	1 - No	2 - Yes	2 - No	1 - No	2 - Yes	1 - No	2 - Yes	2	2 - Yes	2 - Yes	? 3	1 - No	0	2 - Yes	1 - No	1 - No		Average	0
129	2	29	2 - 25 to 34 years	2 - National high school leaving certificate or more	1 - Single	2 - 1 to 3	1	1	1	0	0	1	1	1	1	0	0	0	1	1	0	0	1	0	0	4 - Wealth	1 - No	2 - Yes	1 - No	2 - Yes	2 - No	1 - No	2 - Yes	1 - No	2 - Yes	2	2 - Yes	2 - Yes	? 3	1 - No	0	2 - Yes	1 - No	1 - No		Average	0
130	2	35	3 - 35 years and over	2 - National high school leaving certificate or more	2 - Married	2 - 1 to 3	1	1	1	0	0	1	1	1	1	0	0	1	1	1	0	0	1	0	0	4 - Wealth	1 - No	2 - Yes	1 - No	2 - Yes	2 - No	1 - No	2 - Yes	1 - No	2 - Yes	1	2 - Yes	2 - Yes	? 3	1 - No	0	2 - Yes	1 - No	1 - No		Poor	0
131	2	25	2 - 25 to 34 years	2 - National high school leaving certificate or more	1 - Single	1 - Nulliparous	1	1	1	0	1	1	1	1	1	0	0	0	1	0	0	0	1	0	0	5 - Wealthier	1 - No	1 - No	1 - No	1 - No	2 - No	1 - No	2 - Yes	1 - No	2 - Yes	2	2 - Yes	2 - Yes	? 3	1 - No	0	2 - Yes	2 - Yes	1 - No	2 - Yes	Poor	0
132	3	23	1 - Less than 25 years	2 - National high school leaving certificate or more	2 - Married	1 - Nulliparous	1	0	1	0	0	1	1	1	1	0	0	1	1	0	0	0	1	0	0	3 - Average	1 - No	2 - Yes	1 - No	1 - No	2 - No	1 - No	2 - Yes	1 - No	2 - Yes	2	2 - Yes	2 - Yes	? 3	1 - No	0	2 - Yes	2 - Yes	1 - No	2 - Yes	Average	0
133	3	28	2 - 25 to 34 years	2 - National high school leaving certificate or more	2 - Married	1 - Nulliparous	1	1	1	0	0	1	1	1	1	0	0	0	1	1	0	0	0	0	1	3 - Average	1 - No	2 - Yes	1 - No	2 - Yes	2 - Yes	1 - No	1 - No	1 - No	2 - Yes	2	2 - Yes	2 - Yes	? 3	1 - No	0	2 - Yes	1 - No	1 - No		Average	0
134	3	26	2 - 25 to 34 years	2 - National high school leaving certificate or more	1 - Single	1 - Nulliparous	1	1	1	0	0	1	1	1	1	0	0	0	1	1	0	0	0	0	0	3 - Average	1 - No	1 - No	1 - No	1 - No	2 - No	1 - No	2 - Yes	1 - No	2 - Yes	1	2 - Yes	2 - Yes	? 3	1 - No	0	2 - Yes	1 - No	1 - No		Good	0
135	3	27	2 - 25 to 34 years	2 - National high school leaving certificate or more	2 - Married	1 - Nulliparous	1	1	1	0	1	1	1	1	1	0	1	0	0	1	0	0	1	1	1	3 - Average	1 - No	1 - No	1 - No	1 - No	2 - No	1 - No	2 - Yes	1 - No	2 - Yes	2	1 - No	2 - Yes	? 3	1 - No	0	1 - No	1 - No	1 - No		Average	0
136	3	31	2 - 25 to 34 years	2 - National high school leaving certificate or more	2 - Married	2 - 1 to 3	1	1	1	0	1	1	1	1	1	0	0	1	0	0	0	0	0	0	0	3 - Average	2 - Yes	2 - Yes	1 - No	2 - Yes	2 - No	1 - No	2 - Yes	1 - No	2 - Yes	2	2 - Yes	2 - Yes	? 3	1 - No	0	1 - No	1 - No	1 - No		Good	0
137	3	33	2 - 25 to 34 years	1 - Less than National high school leaving certificate	2 - Married	2 - 1 to 3	1	0	1	0	0	0	1	1	1	0	0	0	1	0	0	0	0	1	1	1 - Poorer	1 - No	1 - No	1 - No	1 - No	2 - No	1 - No	2 - Yes	1 - No	2 - Yes	1	2 - Yes	2 - Yes	? 3	1 - No	0	2 - Yes	1 - No	1 - No		Average	0
138	3	30	2 - 25 to 34 years	2 - National high school leaving certificate or more	1 - Single	1 - Nulliparous	1	1	1	0	0	1	1	1	1	0	0	0	1	1	0	0	0	0	0	3 - Average	1 - No	2 - Yes	2 - Yes	2 - Yes	2 - No	1 - No	2 - Yes	1 - No	2 - Yes	2	2 - Yes	2 - Yes	? 3	1 - No	0	2 - Yes	1 - No	1 - No		Good	0
139	3	19	1 - Less than 25 years	2 - National high school leaving certificate or more	1 - Single	1 - Nulliparous	1	1	1	0	1	1	1	1	1	0	0	0	1	1	0	0	1	0	0	5 - Wealthier	1 - No	1 - No	1 - No	1 - No	2 - No	1 - No	2 - Yes	1 - No	2 - Yes	2	2 - Yes	2 - Yes	? 3	1 - No	0	1 - No	1 - No	1 - No		Average	0
140	3	34	2 - 25 to 34 years	2 - National high school leaving certificate or more	2 - Married	3 - 4 and more	1	1	1	0	1	1	1	1	1	0	0	0	0	1	0	0	1	0	0	3 - Average	1 - No	1 - No	1 - No	1 - No	2 - No	1 - No	2 - Yes	1 - No	2 - Yes	1	2 - Yes	2 - Yes	? 3	1 - No	0	2 - Yes	1 - No	1 - No		Good	0
141	3	32	2 - 25 to 34 years	2 - National high school leaving certificate or more	2 - Married	3 - 4 and more	1	1	1	1	1	1	1	1	1	0	0	0	1	1	0	0	0	0	0	4 - Wealth	1 - No	1 - No	1 - No	1 - No	2 - No	1 - No	2 - Yes	1 - No	2 - Yes	2	2 - Yes	2 - Yes	? 3	1 - No	0	2 - Yes	2 - Yes	1 - No	2 - Yes	Average	0
142	3	30	2 - 25 to 34 years	2 - National high school leaving certificate or more	2 - Married	2 - 1 to 3	1	1	1	0	1	1	1	1	1	0	0	1	1	1	0	0	0	0	0	5 - Wealthier	1 - No	1 - No	1 - No	1 - No	2 - No	1 - No	2 - Yes	1 - No	2 - Yes	2	2 - Yes	2 - Yes	? 3	1 - No	0	2 - Yes	1 - No	1 - No		Average	0
143	3	21	1 - Less than 25 years	2 - National high school leaving certificate or more	2 - Married	1 - Nulliparous	1	1	1	1	1	1	1	1	1	1	0	0	1	1	0	0	0	0	1	5 - Wealthier	1 - No	2 - Yes	1 - No	1 - No	2 - No	1 - No	2 - Yes	1 - No	1 - No	2	2 - Yes	2 - Yes	? 3	1 - No	0	2 - Yes	1 - No	1 - No		Good	0
144	3	34	2 - 25 to 34 years	2 - National high school leaving certificate or more	2 - Married	2 - 1 to 3	1	1	1	0	0	1	1	1	1	0	0	1	1	1	0	0	0	0	0	3 - Average	1 - No	1 - No	1 - No	2 - Yes	2 - No	1 - No	2 - Yes	1 - No	2 - Yes	2	2 - Yes	2 - Yes	? 3	1 - No	0	1 - No	1 - No	1 - No		Average	0
145	3	34	2 - 25 to 34 years	2 - National high school leaving certificate or more	2 - Married	2 - 1 to 3	1	0	1	0	1	1	1	1	1	0	0	0	0	1	0	0	1	0	0	2 - Poor	1 - No	1 - No	1 - No	2 - Yes	2 - No	1 - No	1 - No	1 - No	2 - Yes	2	2 - Yes	2 - Yes	> 3	2 - Yes	0	2 - Yes	1 - No	1 - No		Good	0
146	3	32	2 - 25 to 34 years	2 - National high school leaving certificate or more	2 - Married	2 - 1 to 3	1	0	1	0	1	1	1	1	1	1	1	0	1	1	0	0	1	0	0	4 - Wealth	1 - No	2 - Yes	1 - No	1 - No	2 - No	1 - No	2 - Yes	1 - No	2 - Yes	2	2 - Yes	2 - Yes	? 3	1 - No	0	1 - No	1 - No	1 - No		Good	0
147	3	22	1 - Less than 25 years	2 - National high school leaving certificate or more	2 - Married	1 - Nulliparous	1	1	1	0	0	1	1	1	0	0	0	0	1	1	0	1	0	0	0	2 - Poor	2 - Yes	2 - Yes	2 - Yes	2 - Yes	2 - No	1 - No	1 - No	1 - No	2 - Yes	1	2 - Yes	2 - Yes	? 3	2 - Yes	1	2 - Yes	2 - Yes	2 - Yes	2 - Yes	Average	0
148	3	37	3 - 35 years and over	2 - National high school leaving certificate or more	2 - Married	2 - 1 to 3	1	1	0	0	0	1	1	1	1	0	0	0	1	0	0	0	0	0	0	1 - Poorer	2 - Yes	1 - No	2 - Yes	1 - No	2 - No	1 - No	2 - Yes	1 - No	2 - Yes	1	2 - Yes	2 - Yes	? 3	1 - No	0	1 - No	2 - Yes	2 - Yes	2 - Yes	Average	0
149	3	27	2 - 25 to 34 years	2 - National high school leaving certificate or more	2 - Married	2 - 1 to 3	1	1	1	0	1	1	1	1	1	0	0	0	1	1	1	1	0	0	0	4 - Wealth	1 - No	2 - Yes	2 - Yes	2 - Yes	2 - No	1 - No	2 - Yes	1 - No	2 - Yes	2	2 - Yes	2 - Yes	? 3	1 - No	0	1 - No	2 - Yes	2 - Yes	2 - Yes	Average	0
150	3	36	3 - 35 years and over	2 - National high school leaving certificate or more	2 - Married	2 - 1 to 3	1	1	1	1	1	1	1	1	1	0	0	0	1	0	0	0	1	0	0	5 - Wealthier	1 - No	1 - No	1 - No	2 - Yes	2 - No	1 - No	1 - No	1 - No	2 - Yes	2	2 - Yes	2 - Yes	? 3	2 - Yes	0	1 - No	1 - No	1 - No		Good	0
151	2	34	2 - 25 to 34 years	2 - National high school leaving certificate or more	2 - Married	2 - 1 to 3	1	1	1	0	0	1	0	1	1	0	0	0	1	1	0	0	0	0	0	2 - Poor	1 - No	1 - No	1 - No	1 - No	2 - No	1 - No	2 - Yes	1 - No	2 - Yes	2	2 - Yes	2 - Yes	? 3	1 - No	0	2 - Yes	1 - No	1 - No		Average	0
152	2	32	2 - 25 to 34 years	2 - National high school leaving certificate or more	2 - Married	1 - Nulliparous	1	1	1	0	1	1	1	1	1	0	0	0	1	1	0	0	1	1	0	5 - Wealthier	1 - No	1 - No	1 - No	1 - No	2 - No	1 - No	2 - Yes	1 - No	2 - Yes	1	2 - Yes	2 - Yes	? 3	1 - No	0	2 - Yes	2 - Yes	2 - Yes	2 - Yes	Average	0
153	2	27	2 - 25 to 34 years	2 - National high school leaving certificate or more	2 - Married	1 - Nulliparous	1	1	1	0	0	1	1	1	1	0	1	0	1	1	0	0	1	0	0	3 - Average	1 - No	NA	1 - No	1 - No	2 - No	1 - No	2 - Yes	1 - No	2 - Yes	2	2 - Yes	2 - Yes	? 3	1 - No	0	1 - No	1 - No	1 - No		Good	0
154	2	36	3 - 35 years and over	1 - Less than National high school leaving certificate	2 - Married	3 - 4 and more	1	1	1	0	0	1	1	1	1	0	0	0	1	1	0	0	0	0	0	3 - Average	1 - No	2 - Yes	1 - No	2 - Yes	2 - No	1 - No	2 - Yes	1 - No	2 - Yes	2	2 - Yes	2 - Yes	? 3	2 - Yes	0	2 - Yes	1 - No	1 - No		Average	0
155	2	44	3 - 35 years and over	2 - National high school leaving certificate or more	2 - Married	1 - Nulliparous	1	1	1	1	0	1	0	1	1	0	0	0	1	0	0	0	1	0	0	2 - Poor	1 - No	1 - No	1 - No	1 - No	2 - No	1 - No	1 - No	1 - No	2 - Yes	1	2 - Yes	2 - Yes	? 3	1 - No	0	1 - No	1 - No	1 - No		Average	0
156	2	31	2 - 25 to 34 years	2 - National high school leaving certificate or more	2 - Married	1 - Nulliparous	1	1	1	0	1	1	1	1	1	0	0	0	1	1	0	0	0	0	0	4 - Wealth	1 - No	1 - No	1 - No	1 - No	2 - No	1 - No	2 - Yes	1 - No	2 - Yes	2	2 - Yes	2 - Yes	? 3	1 - No	0	2 - Yes	2 - Yes	1 - No	2 - Yes	Poor	0
157	2	25	2 - 25 to 34 years	2 - National high school leaving certificate or more	2 - Married	2 - 1 to 3	1	1	1	0	0	0	1	1	1	0	0	0	1	1	0	0	0	0	0	2 - Poor	1 - No	1 - No	1 - No	1 - No	2 - No	1 - No	2 - Yes	1 - No	2 - Yes	2	2 - Yes	2 - Yes	? 3	1 - No	0	2 - Yes	1 - No	1 - No		Good	0
158	2	21	1 - Less than 25 years	2 - National high school leaving certificate or more	2 - Married	1 - Nulliparous	1	1	1	1	0	1	1	1	1	1	0	0	1	1	0	0	1	1	0	5 - Wealthier	1 - No	1 - No	1 - No	1 - No	2 - No	1 - No	1 - No	2 - Yes	2 - Yes	1	2 - Yes	2 - Yes	? 3	1 - No	1	2 - Yes	2 - Yes	1 - No	2 - Yes	Good	0
159	2	32	2 - 25 to 34 years	1 - Less than National high school leaving certificate	2 - Married	3 - 4 and more	1	0	1	0	0	1	1	1	1	0	0	0	1	1	0	0	0	0	0	2 - Poor	1 - No	1 - No	1 - No	1 - No	2 - No	1 - No	1 - No	1 - No	2 - Yes	1	2 - Yes	2 - Yes	? 3	1 - No	1	2 - Yes	1 - No	2 - Yes		Poor	0
160	2	28	2 - 25 to 34 years	2 - National high school leaving certificate or more	2 - Married	2 - 1 to 3	1	1	1	0	0	1	1	1	1	0	0	0	1	1	0	0	1	0	0	4 - Wealth	1 - No	1 - No	1 - No	1 - No	2 - No	1 - No	2 - Yes	1 - No	2 - Yes	1	2 - Yes	2 - Yes	? 3	1 - No	0	1 - No	1 - No	1 - No		Good	0
161	2	27	2 - 25 to 34 years	2 - National high school leaving certificate or more	2 - Married	1 - Nulliparous	1	1	1	0	0	1	1	1	1	1	0	0	1	1	0	0	1	0	0	4 - Wealth	1 - No	1 - No	1 - No	1 - No	2 - No	1 - No	2 - Yes	1 - No	2 - Yes	1	2 - Yes	2 - Yes	? 3	1 - No	1	2 - Yes	2 - Yes	2 - Yes	2 - Yes	Poor	0
162	2	36	3 - 35 years and over	2 - National high school leaving certificate or more	2 - Married	3 - 4 and more	1	0	1	0	0	0	1	1	1	0	0	0	1	1	0	0	0	0	0	1 - Poorer	1 - No	1 - No	1 - No	1 - No	2 - No	1 - No	2 - Yes	1 - No	2 - Yes	1	1 - No	2 - Yes	? 3	1 - No	1	2 - Yes	2 - Yes	2 - Yes	2 - Yes	Average	0
163	2	35	3 - 35 years and over	2 - National high school leaving certificate or more	2 - Married	2 - 1 to 3	1	1	1	0	0	1	1	1	1	0	0	0	1	1	0	0	0	0	0	3 - Average	1 - No	1 - No	1 - No	1 - No	2 - No	1 - No	2 - Yes	1 - No	2 - Yes	2	2 - Yes	2 - Yes	? 3	1 - No	0	1 - No	1 - No	1 - No		Good	0
164	2	37	3 - 35 years and over	1 - Less than National high school leaving certificate	2 - Married	1 - Nulliparous	1	1	1	0	0	1	1	1	1	0	0	0	1	1	0	0	0	0	0	3 - Average	1 - No	1 - No	1 - No	1 - No	2 - No	1 - No	1 - No	1 - No	2 - Yes	2	2 - Yes	2 - Yes	? 3	1 - No	1	2 - Yes	1 - No	1 - No		Good	0
165	2	28	2 - 25 to 34 years	2 - National high school leaving certificate or more	2 - Married	1 - Nulliparous	1	1	1	0	0	0	1	1	1	0	0	0	1	1	0	0	0	0	0	2 - Poor	1 - No	1 - No	1 - No	1 - No	2 - No	1 - No	2 - Yes	1 - No	2 - Yes	2	2 - Yes	2 - Yes	? 3	1 - No	0	2 - Yes	1 - No	1 - No		Good	0
166	2	34	2 - 25 to 34 years	2 - National high school leaving certificate or more	2 - Married	2 - 1 to 3	1	1	1	0	0	1	1	1	1	0	0	0	1	1	0	0	0	0	0	3 - Average	1 - No	1 - No	1 - No	1 - No	2 - No	1 - No	2 - Yes	1 - No	2 - Yes	2	2 - Yes	2 - Yes	? 3	1 - No	0	1 - No	1 - No	1 - No		Good	0
167	2	23	1 - Less than 25 years	2 - National high school leaving certificate or more	2 - Married	2 - 1 to 3	1	1	1	0	0	1	1	1	1	1	0	0	1	1	0	0	0	0	0	3 - Average	2 - Yes	1 - No	1 - No	1 - No	2 - No	1 - No	2 - Yes	1 - No	2 - Yes	2	2 - Yes	2 - Yes	? 3	1 - No	0	1 - No	1 - No	1 - No		Good	0
168	2	21	1 - Less than 25 years	2 - National high school leaving certificate or more	2 - Married	1 - Nulliparous	1	0	1	0	1	1	1	1	1	1	0	0	1	0	0	0	1	0	0	4 - Wealth	1 - No	1 - No	1 - No	1 - No	2 - No	1 - No	2 - Yes	1 - No	2 - Yes	1	2 - Yes	2 - Yes	? 3	1 - No	0	1 - No	1 - No	1 - No		Good	0
169	2	34	2 - 25 to 34 years	2 - National high school leaving certificate or more	2 - Married	2 - 1 to 3	1	1	1	0	1	1	1	1	1	0	0	0	1	1	0	0	1	0	0	5 - Wealthier	1 - No	1 - No	1 - No	1 - No	2 - No	1 - No	1 - No	1 - No	2 - Yes	2	2 - Yes	2 - Yes	> 3	1 - No	0	2 - Yes	2 - Yes	1 - No	2 - Yes	Good	0
170	2	20	1 - Less than 25 years	2 - National high school leaving certificate or more	2 - Married	1 - Nulliparous	1	0	1	0	0	0	0	1	1	0	0	0	1	1	0	0	0	1	0	1 - Poorer	1 - No	1 - No	1 - No	1 - No	2 - No	1 - No	2 - Yes	1 - No	2 - Yes	2	2 - Yes	2 - Yes	? 3	1 - No	0	2 - Yes	1 - No	1 - No		Good	0
171	2	32	2 - 25 to 34 years	2 - National high school leaving certificate or more	2 - Married	2 - 1 to 3	1	1	1	1	1	1	1	1	1	1	0	1	1	1	0	0	1	1	0	5 - Wealthier	2 - Yes	1 - No	1 - No	1 - No	2 - No	1 - No	2 - Yes	1 - No	2 - Yes	2	2 - Yes	2 - Yes	? 3	1 - No	0	2 - Yes	2 - Yes	2 - Yes	2 - Yes	Good	0
172	2	28	2 - 25 to 34 years	2 - National high school leaving certificate or more	2 - Married	2 - 1 to 3	1	0	1	0	0	1	1	1	1	0	0	0	1	1	0	0	1	0	0	2 - Poor	1 - No	2 - Yes	1 - No	2 - Yes	2 - No	1 - No	1 - No	1 - No	2 - Yes	2	1 - No	2 - Yes	? 3	1 - No	1	1 - No	2 - Yes	2 - Yes	2 - Yes	Average	0
173	2	21	1 - Less than 25 years	2 - National high school leaving certificate or more	2 - Married	1 - Nulliparous	1	1	1	1	1	1	1	1	1	1	0	0	1	1	0	0	1	0	0	5 - Wealthier	1 - No	1 - No	1 - No	1 - No	2 - No	1 - No	1 - No	1 - No	2 - Yes	3	2 - Yes	2 - Yes	? 3	1 - No	0	1 - No	1 - No	1 - No		Good	0
174	2	33	2 - 25 to 34 years	2 - National high school leaving certificate or more	2 - Married	2 - 1 to 3	1	1	1	0	1	1	1	1	1	0	0	0	1	1	0	0	0	0	0	4 - Wealth	2 - Yes	2 - Yes	2 - Yes	2 - Yes	2 - No	1 - No	2 - Yes	1 - No	2 - Yes	2	2 - Yes	2 - Yes	? 3	1 - No	1	2 - Yes	2 - Yes	2 - Yes	2 - Yes	Poor	1	1	1
175	2	31	2 - 25 to 34 years	2 - National high school leaving certificate or more	2 - Married	2 - 1 to 3	1	1	1	0	1	1	1	1	1	0	0	0	1	1	0	0	0	0	0	4 - Wealth	2 - Yes	2 - Yes	1 - No	2 - Yes	2 - No	1 - No	2 - Yes	1 - No	2 - Yes	1	2 - Yes	2 - Yes	? 3	1 - No	1	2 - Yes	1 - No	2 - Yes		Average	0
176	2	18	1 - Less than 25 years	1 - Less than National high school leaving certificate	1 - Single	1 - Nulliparous	1	1	1	1	0	0	0	1	1	0	0	0	0	0	0	0	0	1	0	1 - Poorer	1 - No	1 - No	1 - No	1 - No	2 - No	1 - No	2 - Yes	1 - No	2 - Yes	1	2 - Yes	2 - Yes	? 3	2 - Yes	0	2 - Yes	1 - No	1 - No		Average	0
177	2	18	1 - Less than 25 years	1 - Less than National high school leaving certificate	1 - Single	1 - Nulliparous	1	0	1	1	0	1	1	1	1	0	0	0	0	1	0	0	0	1	1	2 - Poor	1 - No	2 - Yes	1 - No	2 - Yes	2 - No	1 - No	1 - No	2 - Yes	2 - Yes	1	2 - Yes	2 - Yes	? 3	1 - No	0	1 - No	1 - No	1 - No		Good	0
178	2	32	2 - 25 to 34 years	2 - National high school leaving certificate or more	2 - Married	2 - 1 to 3	1	1	1	0	0	1	0	1	1	0	0	0	1	1	0	0	0	0	0	2 - Poor	1 - No	2 - Yes	1 - No	1 - No	2 - No	1 - No	2 - Yes	1 - No	2 - Yes	1	1 - No	2 - Yes	? 3	1 - No	0	2 - Yes	1 - No	1 - No		Good	0
179	2	30	2 - 25 to 34 years	2 - National high school leaving certificate or more	2 - Married	2 - 1 to 3	1	1	1	0	0	1	1	1	1	0	0	0	1	1	0	0	0	0	0	3 - Average	1 - No	2 - Yes	1 - No	1 - No	2 - No	1 - No	1 - No	1 - No	2 - Yes	3	2 - Yes	2 - Yes	> 3	1 - No	0	1 - No	1 - No	1 - No		Good	0
180	2	30	2 - 25 to 34 years	2 - National high school leaving certificate or more	2 - Married	2 - 1 to 3	1	0	1	1	0	0	1	1	1	0	0	0	1	1	0	0	0	0	0	2 - Poor	2 - Yes	2 - Yes	2 - Yes	2 - Yes	2 - No	1 - No	2 - Yes	1 - No	2 - Yes	2	2 - Yes	2 - Yes	? 3	1 - No	1	2 - Yes	2 - Yes	2 - Yes	2 - Yes	Poor	0
181	2	24	1 - Less than 25 years	2 - National high school leaving certificate or more	2 - Married	2 - 1 to 3	1	1	1	0	0	0	1	1	1	0	0	0	1	1	0	0	0	0	0	2 - Poor	1 - No	2 - Yes	1 - No	2 - Yes	2 - No	1 - No	1 - No	2 - Yes	2 - Yes	2	2 - Yes	2 - Yes	? 3	1 - No	1	2 - Yes	2 - Yes	2 - Yes	2 - Yes	Average	1	0	0
182	2	26	2 - 25 to 34 years	1 - Less than National high school leaving certificate	2 - Married	1 - Nulliparous	0	0	1	1	0	1	1	1	1	0	0	0	0	0	0	0	0	1	0	1 - Poorer	1 - No	1 - No	1 - No	1 - No	2 - No	1 - No	2 - Yes	1 - No	2 - Yes	2	2 - Yes	2 - Yes	? 3	1 - No	0	2 - Yes	1 - No	1 - No		Good	0
183	3	29	2 - 25 to 34 years	2 - National high school leaving certificate or more	2 - Married	2 - 1 to 3	1	1	1	0	1	1	1	1	1	1	1	0	1	1	0	0	1	0	0	5 - Wealthier	2 - Yes	2 - Yes	2 - Yes	2 - Yes	2 - No	1 - No	2 - Yes	1 - No	2 - Yes	2	2 - Yes	2 - Yes	? 3	2 - Yes	1	1 - No	2 - Yes	2 - Yes	1 - No	Average	1	1	0
184	3	32	2 - 25 to 34 years	2 - National high school leaving certificate or more	2 - Married	2 - 1 to 3	1	1	1	1	1	1	1	1	1	0	0	0	0	0	0	0	1	0	0	4 - Wealth	1 - No	1 - No	1 - No	1 - No	2 - No	1 - No	2 - Yes	1 - No	2 - Yes	1	2 - Yes	2 - Yes	? 3	1 - No	0	2 - Yes	1 - No	1 - No		Average	0
185	3	29	2 - 25 to 34 years	2 - National high school leaving certificate or more	2 - Married	2 - 1 to 3	1	0	1	0	1	1	1	1	1	0	0	0	0	0	0	0	1	0	0	2 - Poor	1 - No	2 - Yes	1 - No	2 - Yes	2 - No	1 - No	2 - Yes	1 - No	2 - Yes	2	2 - Yes	2 - Yes	? 3	1 - No	0	1 - No	1 - No	1 - No		Average	0
186	3	31	2 - 25 to 34 years	2 - National high school leaving certificate or more	2 - Married	2 - 1 to 3	1	1	1	0	1	1	1	1	1	0	0	0	0	0	0	0	1	0	0	3 - Average	1 - No	2 - Yes	1 - No	1 - No	2 - No	1 - No	2 - Yes	1 - No	2 - Yes	2	2 - Yes	2 - Yes	? 3	1 - No	0	1 - No	1 - No	1 - No		Average	0
187	3	23	1 - Less than 25 years	2 - National high school leaving certificate or more	2 - Married	1 - Nulliparous	1	0	1	0	1	1	1	1	1	0	0	0	1	0	0	0	1	0	0	4 - Wealth	1 - No	1 - No	1 - No	1 - No	2 - No	1 - No	2 - Yes	1 - No	2 - Yes	1	2 - Yes	2 - Yes	? 3	1 - No	0	2 - Yes	1 - No	1 - No		Average	0
188	3	30	2 - 25 to 34 years	2 - National high school leaving certificate or more	1 - Single	1 - Nulliparous	1	1	1	0	1	1	1	1	1	0	0	0	0	0	0	0	1	0	0	3 - Average	1 - No	1 - No	1 - No	2 - Yes	2 - No	1 - No	1 - No	2 - Yes	2 - Yes	1	2 - Yes	2 - Yes	? 3	1 - No	0	2 - Yes	1 - No	1 - No		Good	0
189	2	25	2 - 25 to 34 years	2 - National high school leaving certificate or more	1 - Single	1 - Nulliparous	1	1	1	0	1	1	1	1	1	0	0	0	0	0	0	0	1	0	0	3 - Average	1 - No	2 - Yes	2 - Yes	2 - Yes	2 - No	1 - No	2 - Yes	1 - No	2 - Yes	2	2 - Yes	2 - Yes	? 3	1 - No	1	2 - Yes	2 - Yes	2 - Yes	2 - Yes	Average	0
190	2	26	2 - 25 to 34 years	2 - National high school leaving certificate or more	1 - Single	1 - Nulliparous	1	1	1	0	0	1	1	1	0	0	0	0	1	1	0	0	0	0	0	2 - Poor	1 - No	1 - No	2 - Yes	1 - No	2 - No	1 - No	2 - Yes	1 - No	2 - Yes	1	2 - Yes	2 - Yes	? 3	1 - No	0	2 - Yes	1 - No	1 - No		Average	0
191	2	22	1 - Less than 25 years	2 - National high school leaving certificate or more	1 - Single	1 - Nulliparous	1	0	1	0	1	0	1	1	0	0	0	1	0	1	0	1	0	0	0	1 - Poorer	1 - No	2 - Yes	1 - No	2 - Yes	2 - No	1 - No	2 - Yes	1 - No	2 - Yes	2	2 - Yes	2 - Yes	? 3	2 - Yes	0	1 - No	1 - No	1 - No		Average	0
192	2	35	3 - 35 years and over	2 - National high school leaving certificate or more	2 - Married	1 - Nulliparous	1	0	1	1	1	1	1	1	1	1	0	0	1	0	0	0	0	0	0	3 - Average	1 - No	2 - Yes	1 - No	2 - Yes	2 - No	1 - No	2 - Yes	1 - No	2 - Yes	2	2 - Yes	2 - Yes	? 3	1 - No	0	1 - No	2 - Yes	2 - Yes	2 - Yes	Average	0
193	2	31	2 - 25 to 34 years	2 - National high school leaving certificate or more	2 - Married	2 - 1 to 3	1	0	1	0	0	1	1	1	1	0	0	0	0	1	0	0	1	0	0	2 - Poor	1 - No	2 - Yes	2 - Yes	1 - No	2 - No	1 - No	1 - No	1 - No	2 - Yes	2	2 - Yes	2 - Yes	? 3	2 - Yes	0	2 - Yes	1 - No	1 - No		Good	0
194	2	30	2 - 25 to 34 years	2 - National high school leaving certificate or more	2 - Married	2 - 1 to 3	1	0	1	0	1	0	1	1	0	0	0	1	0	1	0	1	0	0	0	1 - Poorer	1 - No	1 - No	1 - No	1 - No	2 - No	1 - No	2 - Yes	1 - No	2 - Yes	1	2 - Yes	2 - Yes	? 3	1 - No	1	2 - Yes	1 - No	1 - No		Average	0
195	2	36	3 - 35 years and over	2 - National high school leaving certificate or more	2 - Married	2 - 1 to 3	1	1	1	0	0	1	1	1	1	0	0	0	0	1	0	0	0	0	0	2 - Poor	1 - No	1 - No	1 - No	1 - No	2 - No	1 - No	1 - No	2 - Yes	2 - Yes	2	2 - Yes	2 - Yes	? 3	1 - No	0	1 - No	2 - Yes	2 - Yes	2 - Yes	Average	1	1	0
196	2	22	1 - Less than 25 years	2 - National high school leaving certificate or more	1 - Single	2 - 1 to 3	1	0	1	1	0	1	1	1	1	0	0	0	1	1	0	0	0	0	0	2 - Poor	2 - Yes	2 - Yes	2 - Yes	1 - No	2 - No	1 - No	2 - Yes	1 - No	2 - Yes	2	2 - Yes	2 - Yes	? 3	1 - No	0	1 - No	1 - No	1 - No		Good	0
197	2	22	1 - Less than 25 years	2 - National high school leaving certificate or more	2 - Married	1 - Nulliparous	1	0	1	0	0	1	1	1	0	0	0	0	1	1	0	0	1	1	0	2 - Poor	2 - Yes	2 - Yes	2 - Yes	1 - No	2 - Yes	2 - Yes	1 - No	2 - Yes	2 - Yes	2	2 - Yes	2 - Yes	? 3	1 - No	1	1 - No	2 - Yes	1 - No	2 - Yes	Average	0
198	2	35	3 - 35 years and over	2 - National high school leaving certificate or more	2 - Married	3 - 4 and more	1	0	1	0	1	0	1	1	1	0	0	1	1	1	0	0	0	1	0	2 - Poor	1 - No	1 - No	1 - No	2 - Yes	2 - No	1 - No	2 - Yes	1 - No	2 - Yes	1	2 - Yes	2 - Yes	? 3	1 - No	0	1 - No	1 - No	1 - No		Good	0
199	2	23	1 - Less than 25 years	2 - National high school leaving certificate or more	2 - Married	2 - 1 to 3	1	1	1	0	1	1	1	1	1	0	0	1	0	1	0	1	1	1	0	4 - Wealth	1 - No	1 - No	2 - Yes	2 - Yes	2 - No	1 - No	2 - Yes	1 - No	2 - Yes	2	2 - Yes	2 - Yes	? 3	1 - No	0	2 - Yes	1 - No	1 - No		Average	0
200	2	31	2 - 25 to 34 years	2 - National high school leaving certificate or more	2 - Married	1 - Nulliparous	1	1	1	0	0	1	1	1	1	1	0	0	1	1	0	0	0	0	0	3 - Average	1 - No	2 - Yes	1 - No	1 - No	2 - No	1 - No	2 - Yes	1 - No	2 - Yes	1	2 - Yes	2 - Yes	? 3	1 - No	0	2 - Yes	2 - Yes	2 - Yes	1 - No	Average	0
201	2	28	2 - 25 to 34 years	2 - National high school leaving certificate or more	2 - Married	2 - 1 to 3	1	1	1	0	1	1	1	1	1	0	0	0	1	1	1	0	0	0	0	5 - Wealthier	2 - Yes	2 - Yes	2 - Yes	1 - No	2 - No	1 - No	1 - No	1 - No	2 - Yes	2	2 - Yes	2 - Yes	? 3	2 - Yes	0	2 - Yes	1 - No	1 - No		Good	0
202	2	28	2 - 25 to 34 years	2 - National high school leaving certificate or more	2 - Married	2 - 1 to 3	1	1	1	0	1	1	1	1	1	0	0	0	1	0	0	0	1	1	0	5 - Wealthier	1 - No	NA	2 - Yes	1 - No	2 - No	1 - No	2 - Yes	1 - No	2 - Yes	2	2 - Yes	2 - Yes	? 3	1 - No	0	1 - No	1 - No	1 - No		Good	0
203	2	33	2 - 25 to 34 years	2 - National high school leaving certificate or more	2 - Married	2 - 1 to 3	1	1	1	0	0	1	1	1	1	1	0	1	1	0	0	1	1	0	0	5 - Wealthier	2 - Yes	2 - Yes	2 - Yes	2 - Yes	2 - No	1 - No	1 - No	1 - No	2 - Yes	2	2 - Yes	2 - Yes	? 3	1 - No	1	1 - No	2 - Yes	2 - Yes	2 - Yes	Good	0
204	2	26	2 - 25 to 34 years	2 - National high school leaving certificate or more	2 - Married	2 - 1 to 3	1	1	1	0	1	0	1	1	1	0	0	0	1	1	0	0	1	0	0	3 - Average	1 - No	1 - No	1 - No	1 - No	2 - No	1 - No	2 - Yes	1 - No	2 - Yes	2	2 - Yes	2 - Yes	? 3	1 - No	1	2 - Yes	2 - Yes	2 - Yes	2 - Yes	Average	0
205	2	23	1 - Less than 25 years	2 - National high school leaving certificate or more	2 - Married	1 - Nulliparous	1	1	1	0	1	1	1	1	1	0	0	0	1	1	0	0	0	0	0	4 - Wealth	1 - No	NA	1 - No	1 - No	2 - No	1 - No	2 - Yes	1 - No	2 - Yes	1	2 - Yes	2 - Yes	? 3	1 - No	0	2 - Yes	1 - No	1 - No		Good	0
206	2	32	2 - 25 to 34 years	2 - National high school leaving certificate or more	2 - Married	1 - Nulliparous	0	1	1	0	0	1	1	1	1	0	0	0	1	1	0	0	0	0	0	2 - Poor	1 - No	NA	1 - No	1 - No	2 - No	1 - No	2 - Yes	1 - No	2 - Yes	1	2 - Yes	2 - Yes	? 3	1 - No	1	1 - No	2 - Yes	2 - Yes	1 - No	Average	0
207	2	32	2 - 25 to 34 years	2 - National high school leaving certificate or more	2 - Married	2 - 1 to 3	1	1	1	0	0	1	1	1	1	1	1	1	1	0	0	0	1	0	0	5 - Wealthier	2 - Yes	NA	2 - Yes	1 - No	2 - No	1 - No	2 - Yes	1 - No	2 - Yes	2	2 - Yes	2 - Yes	? 3	1 - No	0	1 - No	1 - No	1 - No		Good	0
208	2	27	2 - 25 to 34 years	2 - National high school leaving certificate or more	2 - Married	1 - Nulliparous	1	1	1	0	0	1	1	1	1	0	1	1	1	0	0	0	0	1	0	3 - Average	1 - No	NA	1 - No	1 - No	2 - No	1 - No	2 - Yes	1 - No	2 - Yes	2	2 - Yes	2 - Yes	? 3	1 - No	1	1 - No	2 - Yes	2 - Yes	2 - Yes	Average	0
209	2	26	2 - 25 to 34 years	2 - National high school leaving certificate or more	2 - Married	1 - Nulliparous	1	1	1	0	1	1	1	1	1	0	1	0	1	1	0	0	0	1	0	4 - Wealth	2 - Yes	NA	2 - Yes	2 - Yes	2 - Yes	1 - No	2 - Yes	1 - No	2 - Yes	2	2 - Yes	2 - Yes	? 3	1 - No	0	1 - No	1 - No	1 - No		Average	0
210	2	32	2 - 25 to 34 years	2 - National high school leaving certificate or more	2 - Married	2 - 1 to 3	1	0	1	0	0	1	0	1	1	0	0	0	1	1	0	0	0	0	0	1 - Poorer	1 - No	NA	1 - No	1 - No	2 - No	1 - No	2 - Yes	1 - No	2 - Yes	1	2 - Yes	2 - Yes	? 3	1 - No	0	2 - Yes	1 - No	1 - No		Good	0
211	2	36	3 - 35 years and over	2 - National high school leaving certificate or more	2 - Married	2 - 1 to 3	1	1	1	0	0	1	1	1	1	1	0	0	1	1	0	0	1	1	0	4 - Wealth	1 - No	1 - No	1 - No	1 - No	2 - No	1 - No	1 - No	2 - Yes	2 - Yes	2	2 - Yes	2 - Yes	? 3	1 - No	0	2 - Yes	2 - Yes	1 - No	2 - Yes	Good	0
212	2	30	2 - 25 to 34 years	2 - National high school leaving certificate or more	1 - Single	1 - Nulliparous	1	1	1	0	1	1	1	1	1	0	0	1	1	0	0	0	0	0	0	5 - Wealthier	1 - No	1 - No	1 - No	2 - Yes	2 - No	1 - No	1 - No	2 - Yes	2 - Yes	2	2 - Yes	2 - Yes	? 3	1 - No	0	2 - Yes	1 - No	1 - No		Average	0
213	2	23	1 - Less than 25 years	2 - National high school leaving certificate or more	2 - Married	2 - 1 to 3	1	1	1	0	1	1	1	1	1	0	0	0	1	1	0	0	1	0	0	5 - Wealthier	1 - No	1 - No	1 - No	1 - No	2 - No	1 - No	2 - Yes	1 - No	2 - Yes	1	2 - Yes	2 - Yes	? 3	1 - No	0	1 - No	1 - No	1 - No		Average	0
214	2	27	2 - 25 to 34 years	2 - National high school leaving certificate or more	2 - Married	1 - Nulliparous	1	0	1	0	1	1	1	1	1	0	0	0	1	1	0	0	1	0	0	3 - Average	1 - No	2 - Yes	1 - No	2 - Yes	2 - Yes	2 - Yes	1 - No	1 - No	2 - Yes	1	2 - Yes	2 - Yes	? 3	1 - No	0	2 - Yes	1 - No	1 - No		Average	0
215	2	32	2 - 25 to 34 years	2 - National high school leaving certificate or more	2 - Married	2 - 1 to 3	1	1	1	0	1	1	1	1	1	1	0	0	0	1	0	0	0	0	0	3 - Average	1 - No	1 - No	1 - No	1 - No	2 - No	1 - No	2 - Yes	1 - No	2 - Yes	2	2 - Yes	2 - Yes	? 3	1 - No	0	2 - Yes	1 - No	2 - Yes		Average	0
216	2	37	3 - 35 years and over	2 - National high school leaving certificate or more	2 - Married	2 - 1 to 3	1	1	1	0	1	1	1	1	1	0	0	1	1	1	0	0	0	0	0	5 - Wealthier	1 - No	1 - No	1 - No	1 - No	2 - No	1 - No	2 - Yes	1 - No	2 - Yes	1	2 - Yes	2 - Yes	? 3	1 - No	0	1 - No	1 - No	1 - No		Average	0
217	2	24	1 - Less than 25 years	2 - National high school leaving certificate or more	1 - Single	2 - 1 to 3	1	1	1	0	1	1	1	1	1	0	0	0	1	0	0	0	0	0	0	4 - Wealth	1 - No	NA	1 - No	1 - No	2 - No	1 - No	2 - Yes	1 - No	2 - Yes	1	2 - Yes	2 - Yes	> 3	1 - No	1	2 - Yes	1 - No	1 - No		Good	0
218	2	30	2 - 25 to 34 years	2 - National high school leaving certificate or more	2 - Married	3 - 4 and more	1	1	1	1	0	1	1	1	1	0	0	0	0	1	1	0	0	0	0	2 - Poor	1 - No	1 - No	1 - No	1 - No	2 - No	1 - No	1 - No	2 - Yes	2 - Yes	1	2 - Yes	2 - Yes	? 3	1 - No	0	1 - No	1 - No	1 - No		Average	0
219	2	27	2 - 25 to 34 years	2 - National high school leaving certificate or more	2 - Married	2 - 1 to 3	1	1	1	1	1	1	1	1	1	1	0	0	1	1	0	0	1	0	0	5 - Wealthier	2 - Yes	2 - Yes	2 - Yes	NA	2 - No	1 - No	2 - Yes	1 - No	2 - Yes	2	2 - Yes	2 - Yes	> 3	1 - No	1	2 - Yes	1 - No	1 - No	2 - Yes	Average	1	0	0
220	2	25	2 - 25 to 34 years	2 - National high school leaving certificate or more	2 - Married	1 - Nulliparous	1	1	1	1	0	1	1	1	1	0	0	0	1	1	0	0	0	0	0	3 - Average	2 - Yes	2 - Yes	2 - Yes	2 - Yes	2 - No	1 - No	1 - No	2 - Yes	2 - Yes	1	2 - Yes	2 - Yes	? 3	1 - No	0	1 - No	1 - No	1 - No		Good	1	0	0
221	2	33	2 - 25 to 34 years	2 - National high school leaving certificate or more	2 - Married	2 - 1 to 3	1	1	1	0	0	1	1	1	1	0	0	1	1	0	0	0	0	0	0	3 - Average	2 - Yes	2 - Yes	2 - Yes	2 - Yes	2 - No	1 - No	2 - Yes	1 - No	2 - Yes	2	2 - Yes	2 - Yes	? 3	1 - No	1	2 - Yes	2 - Yes	2 - Yes	2 - Yes	Average	0
222	2	19	1 - Less than 25 years	2 - National high school leaving certificate or more	1 - Single	1 - Nulliparous	1	1	1	0	1	1	1	1	1	0	0	0	1	1	0	0	0	0	0	4 - Wealth	1 - No	1 - No	1 - No	1 - No	2 - Yes	2 - Yes	1 - No	2 - Yes	2 - Yes	1	2 - Yes	2 - Yes	? 3	1 - No	0	2 - Yes	1 - No	1 - No		Poor	0
223	2	19	1 - Less than 25 years	2 - National high school leaving certificate or more	1 - Single	1 - Nulliparous	1	1	1	0	0	1	1	1	1	0	0	0	1	0	0	0	0	0	0	3 - Average	1 - No	NA	1 - No	1 - No	2 - No	1 - No	2 - Yes	1 - No	2 - Yes	1	2 - Yes	2 - Yes	> 3	1 - No	0	1 - No	1 - No	1 - No		Good	0
224	2	35	3 - 35 years and over	2 - National high school leaving certificate or more	2 - Married	2 - 1 to 3	1	1	1	1	1	1	1	1	1	0	0	0	1	1	0	0	1	0	0	5 - Wealthier	1 - No	1 - No	1 - No	1 - No	2 - No	1 - No	2 - Yes	1 - No	2 - Yes	2	2 - Yes	2 - Yes	? 3	1 - No	0	1 - No	1 - No	1 - No		Average	0
225	2	38	3 - 35 years and over	2 - National high school leaving certificate or more	2 - Married	2 - 1 to 3	1	1	1	1	1	1	1	1	1	0	0	0	1	1	0	0	0	0	0	4 - Wealth	1 - No	1 - No	1 - No	1 - No	2 - No	1 - No	2 - Yes	1 - No	2 - Yes	2	2 - Yes	2 - Yes	? 3	1 - No	0	2 - Yes	1 - No	1 - No		Average	0
226	2	30	2 - 25 to 34 years	2 - National high school leaving certificate or more	2 - Married	3 - 4 and more	1	1	1	0	1	1	1	1	1	1	0	1	1	1	0	0	0	0	0	5 - Wealthier	1 - No	NA	1 - No	1 - No	2 - Yes	1 - No	1 - No	1 - No	1 - No	1	2 - Yes	2 - Yes	? 3	2 - Yes	0	2 - Yes	1 - No	1 - No		Average	0
227	2	29	2 - 25 to 34 years	2 - National high school leaving certificate or more	1 - Single	2 - 1 to 3	1	1	1	1	1	1	1	1	1	0	0	0	1	1	0	0	0	0	0	4 - Wealth	1 - No	1 - No	1 - No	1 - No	2 - No	1 - No	2 - Yes	1 - No	2 - Yes	1	2 - Yes	2 - Yes	? 3	2 - Yes	0	2 - Yes	1 - No	1 - No		Average	0
228	2	33	2 - 25 to 34 years	2 - National high school leaving certificate or more	2 - Married	2 - 1 to 3	1	1	1	1	1	1	1	1	1	0	0	0	1	1	0	0	0	0	0	4 - Wealth	1 - No	1 - No	1 - No	1 - No	2 - No	1 - No	1 - No	2 - Yes	2 - Yes	2	2 - Yes	2 - Yes	? 3	1 - No	0	2 - Yes	1 - No	1 - No		Average	0
229	2	40	3 - 35 years and over	2 - National high school leaving certificate or more	2 - Married	3 - 4 and more	1	1	1	1	1	1	1	1	1	1	0	1	0	0	0	0	1	0	0	5 - Wealthier	2 - Yes	2 - Yes	2 - Yes	2 - Yes	2 - No	1 - No	1 - No	2 - Yes	2 - Yes	3	2 - Yes	2 - Yes	> 3	2 - Yes	1	2 - Yes	1 - No	1 - No		Good	1	1	0
230	2	36	3 - 35 years and over	2 - National high school leaving certificate or more	1 - Single	2 - 1 to 3	1	1	1	1	0	0	0	1	1	0	0	0	0	1	0	0	0	0	0	1 - Poorer	1 - No	NA	1 - No	1 - No	2 - No	1 - No	2 - Yes	1 - No	2 - Yes	2	2 - Yes	2 - Yes	> 3	2 - Yes	0	2 - Yes	1 - No	1 - No		Good	0
231	2	28	2 - 25 to 34 years	2 - National high school leaving certificate or more	2 - Married	1 - Nulliparous	1	1	1	0	0	1	1	1	1	0	0	0	1	1	0	0	1	0	0	4 - Wealth	1 - No	2 - Yes	2 - Yes	1 - No	2 - No	1 - No	2 - Yes	1 - No	2 - Yes	2	2 - Yes	2 - Yes	? 3	1 - No	0	1 - No	1 - No	1 - No		Average	0
232	3	29	2 - 25 to 34 years	2 - National high school leaving certificate or more	2 - Married	2 - 1 to 3	1	1	1	0	1	1	1	1	1	0	0	0	1	1	0	0	0	0	0	4 - Wealth	1 - No	2 - Yes	1 - No	2 - Yes	2 - No	1 - No	2 - Yes	1 - No	2 - Yes	2	2 - Yes	2 - Yes	? 3	1 - No	0	2 - Yes	2 - Yes	1 - No	1 - No	Average	0
233	3	25	2 - 25 to 34 years	2 - National high school leaving certificate or more	2 - Married	1 - Nulliparous	1	0	1	0	0	1	1	1	1	0	0	0	1	1	0	0	0	0	0	2 - Poor	1 - No	2 - Yes	1 - No	1 - No	2 - No	1 - No	2 - Yes	1 - No	2 - Yes	1	2 - Yes	2 - Yes	? 3	1 - No	0	2 - Yes	1 - No	1 - No		Average	0
234	3	19	1 - Less than 25 years	1 - Less than National high school leaving certificate	1 - Single	1 - Nulliparous	1	1	1	0	1	1	1	1	1	0	0	0	1	0	0	0	1	0	0	5 - Wealthier	1 - No	1 - No	1 - No	1 - No	2 - Yes	1 - No	1 - No	1 - No	2 - Yes	2	2 - Yes	2 - Yes	? 3	2 - Yes	0	2 - Yes	2 - Yes	1 - No	2 - Yes	Average	0
235	3	40	3 - 35 years and over	2 - National high school leaving certificate or more	2 - Married	3 - 4 and more	1	1	1	0	1	1	1	1	0	0	0	0	1	1	0	0	1	1	1	4 - Wealth	2 - Yes	2 - Yes	1 - No	2 - Yes	2 - No	1 - No	2 - Yes	1 - No	2 - Yes	1	2 - Yes	2 - Yes	? 3	1 - No	0	2 - Yes	2 - Yes	1 - No	2 - Yes	Average	1	0	0
236	3	34	2 - 25 to 34 years	2 - National high school leaving certificate or more	2 - Married	2 - 1 to 3	1	1	1	1	1	1	1	1	1	0	0	0	1	1	0	0	0	0	0	4 - Wealth	1 - No	1 - No	2 - Yes	1 - No	2 - No	1 - No	2 - Yes	1 - No	2 - Yes	1	2 - Yes	2 - Yes	? 3	1 - No	0	1 - No	1 - No	1 - No		Average	0
237	3	31	2 - 25 to 34 years	2 - National high school leaving certificate or more	2 - Married	2 - 1 to 3	1	1	1	0	1	1	1	1	1	0	0	0	1	1	0	0	0	0	0	4 - Wealth	1 - No	2 - Yes	1 - No	1 - No	2 - No	1 - No	2 - Yes	1 - No	2 - Yes	2	2 - Yes	2 - Yes	? 3	1 - No	0	1 - No	1 - No	1 - No		Average	0
238	3	29	2 - 25 to 34 years	2 - National high school leaving certificate or more	2 - Married	1 - Nulliparous	1	1	1	0	1	1	1	1	1	0	0	0	1	1	0	0	0	0	0	4 - Wealth	2 - Yes	2 - Yes	2 - Yes	1 - No	2 - No	1 - No	2 - Yes	1 - No	2 - Yes	1	2 - Yes	2 - Yes	? 3	2 - Yes	0	2 - Yes	1 - No	1 - No		Average	0
239	3	22	1 - Less than 25 years	2 - National high school leaving certificate or more	1 - Single	1 - Nulliparous	1	1	1	0	1	1	1	1	1	1	0	0	1	1	0	0	0	0	0	4 - Wealth	1 - No	1 - No	1 - No	1 - No	2 - No	1 - No	2 - Yes	1 - No	2 - Yes	2	2 - Yes	2 - Yes	? 3	1 - No	0	1 - No	1 - No	1 - No		Good	0
240	3	31	2 - 25 to 34 years	2 - National high school leaving certificate or more	2 - Married	1 - Nulliparous	1	1	1	0	0	1	1	1	1	0	0	0	1	1	0	0	1	0	0	4 - Wealth	1 - No	1 - No	1 - No	1 - No	2 - No	1 - No	2 - Yes	1 - No	2 - Yes	1	2 - Yes	2 - Yes	? 3	1 - No	0	2 - Yes	1 - No	1 - No		Good	0
241	3	30	2 - 25 to 34 years	2 - National high school leaving certificate or more	2 - Married	2 - 1 to 3	1	1	1	0	1	1	1	1	1	0	0	0	1	1	0	0	0	0	0	4 - Wealth	1 - No	1 - No	1 - No	1 - No	2 - No	1 - No	2 - Yes	1 - No	2 - Yes	1	2 - Yes	2 - Yes	? 3	1 - No	0	1 - No	1 - No	1 - No		Good	0
242	3	23	1 - Less than 25 years	1 - Less than National high school leaving certificate	1 - Single	1 - Nulliparous	1	1	1	1	0	1	1	1	1	0	0	0	1	1	0	0	0	0	0	3 - Average	1 - No	1 - No	1 - No	1 - No	2 - No	1 - No	2 - Yes	1 - No	2 - Yes	2	2 - Yes	2 - Yes	? 3	1 - No	0	2 - Yes	1 - No	1 - No		Average	0
243	3	33	2 - 25 to 34 years	2 - National high school leaving certificate or more	2 - Married	2 - 1 to 3	1	1	1	0	1	1	1	1	1	0	0	0	1	1	0	0	1	0	0	5 - Wealthier	1 - No	1 - No	1 - No	1 - No	2 - No	1 - No	2 - Yes	1 - No	2 - Yes	1	2 - Yes	2 - Yes	? 3	2 - Yes	0	2 - Yes	1 - No	1 - No		Average	0
244	3	29	2 - 25 to 34 years	2 - National high school leaving certificate or more	2 - Married	1 - Nulliparous	1	1	1	0	1	1	1	1	1	0	0	0	1	1	0	0	0	0	0	4 - Wealth	1 - No	1 - No	1 - No	1 - No	2 - No	1 - No	2 - Yes	1 - No	2 - Yes	1	2 - Yes	2 - Yes	? 3	1 - No	0	1 - No	1 - No	1 - No		Average	0
245	3	35	3 - 35 years and over	2 - National high school leaving certificate or more	2 - Married	2 - 1 to 3	1	1	1	0	1	1	1	1	1	0	0	0	1	1	0	0	0	0	0	4 - Wealth	2 - Yes	1 - No	2 - Yes	1 - No	2 - No	1 - No	2 - Yes	1 - No	2 - Yes	2	2 - Yes	2 - Yes	? 3	2 - Yes	0	1 - No	2 - Yes	1 - No	2 - Yes	Average	1	1	0
246	3	26	2 - 25 to 34 years	2 - National high school leaving certificate or more	2 - Married	1 - Nulliparous	1	1	1	0	1	1	1	1	1	0	0	0	1	1	0	0	0	0	0	4 - Wealth	1 - No	1 - No	1 - No	1 - No	2 - No	1 - No	2 - Yes	1 - No	2 - Yes	1	2 - Yes	2 - Yes	? 3	1 - No	0	2 - Yes	1 - No	1 - No		Average	0
247	3	31	2 - 25 to 34 years	2 - National high school leaving certificate or more	2 - Married	2 - 1 to 3	1	1	1	0	1	1	1	1	1	0	0	0	1	1	0	0	1	0	0	5 - Wealthier	1 - No	1 - No	1 - No	1 - No	2 - No	1 - No	2 - Yes	1 - No	2 - Yes	2	2 - Yes	2 - Yes	? 3	1 - No	0	2 - Yes	1 - No	1 - No		Good	0
248	3	34	2 - 25 to 34 years	2 - National high school leaving certificate or more	2 - Married	2 - 1 to 3	1	1	1	0	1	1	1	1	1	0	0	0	1	1	0	0	0	0	0	4 - Wealth	1 - No	1 - No	1 - No	1 - No	2 - No	1 - No	2 - Yes	1 - No	2 - Yes	2	2 - Yes	2 - Yes	? 3	1 - No	0	1 - No	1 - No	1 - No		Average	0
249	3	28	2 - 25 to 34 years	2 - National high school leaving certificate or more	2 - Married	2 - 1 to 3	1	1	1	0	1	1	1	1	1	0	0	0	1	1	0	0	1	0	0	5 - Wealthier	2 - Yes	2 - Yes	2 - Yes	2 - Yes	2 - No	1 - No	1 - No	2 - Yes	2 - Yes	2	2 - Yes	2 - Yes	? 3	2 - Yes	0	2 - Yes	1 - No	1 - No		Good	0
250	2	32	2 - 25 to 34 years	2 - National high school leaving certificate or more	2 - Married	2 - 1 to 3	1	1	1	1	1	1	1	1	1	1	0	0	1	1	0	0	1	1	0	5 - Wealthier	1 - No	1 - No	1 - No	1 - No	2 - No	1 - No	1 - No	2 - Yes	2 - Yes	2	2 - Yes	2 - Yes	? 3	2 - Yes	0	2 - Yes	2 - Yes	1 - No	2 - Yes	Average	0
251	2	31	2 - 25 to 34 years	2 - National high school leaving certificate or more	2 - Married	2 - 1 to 3	1	1	1	1	0	0	1	1	1	0	0	0	1	1	0	0	0	1	0	2 - Poor	2 - Yes	2 - Yes	2 - Yes	2 - Yes	2 - No	1 - No	2 - Yes	1 - No	2 - Yes	1	2 - Yes	2 - Yes	? 3	1 - No	0	2 - Yes	1 - No	1 - No		Average	0
252	2	29	2 - 25 to 34 years	2 - National high school leaving certificate or more	2 - Married	1 - Nulliparous	1	1	1	0	0	1	1	1	1	0	0	0	1	1	0	0	0	0	0	3 - Average	1 - No	2 - Yes	2 - Yes	2 - Yes	2 - No	1 - No	2 - Yes	1 - No	2 - Yes	2	2 - Yes	2 - Yes	? 3	2 - Yes	0	1 - No	2 - Yes	2 - Yes	2 - Yes	Average	1	1	0
252	2	25	2 - 25 to 34 years	2 - National high school leaving certificate or more	2 - Married	1 - Nulliparous	1	1	1	0	0	1	1	1	1	0	0	0	1	0	0	0	0	1	0	3 - Average	2 - Yes	2 - Yes	1 - No	2 - Yes	2 - No	1 - No	1 - No	2 - Yes	2 - Yes	2	2 - Yes	2 - Yes	? 3	2 - Yes	0	2 - Yes	2 - Yes	2 - Yes	2 - Yes	Average	0
254	2	22	1 - Less than 25 years	2 - National high school leaving certificate or more	2 - Married	2 - 1 to 3	1	1	1	1	1	1	1	1	1	0	1	0	1	1	0	1	0	1	1	4 - Wealth	1 - No	2 - Yes	1 - No	2 - Yes	2 - No	1 - No	2 - Yes	1 - No	2 - Yes	2	2 - Yes	2 - Yes	? 3	1 - No	1	1 - No	2 - Yes	1 - No	2 - Yes	Average	0
255	2	23	1 - Less than 25 years	2 - National high school leaving certificate or more	2 - Married	1 - Nulliparous	1	1	1	0	0	1	1	1	1	1	0	0	1	1	0	0	0	0	0	3 - Average	1 - No	1 - No	1 - No	NA	2 - No	1 - No	1 - No	1 - No	2 - Yes	1	1 - No	2 - Yes	? 3	1 - No	0	1 - No	1 - No	1 - No		Good	0
256	2	33	2 - 25 to 34 years	2 - National high school leaving certificate or more	2 - Married	2 - 1 to 3	1	1	1	0	0	1	0	1	1	0	0	1	1	1	0	0	0	0	0	2 - Poor	1 - No	NA	1 - No	1 - No	2 - No	1 - No	2 - Yes	1 - No	2 - Yes	2	2 - Yes	2 - Yes	? 3	1 - No	1	2 - Yes	1 - No	2 - Yes		Poor	0
257	2	29	2 - 25 to 34 years	2 - National high school leaving certificate or more	2 - Married	2 - 1 to 3	1	1	1	0	0	1	1	1	1	0	0	0	1	1	0	0	1	0	0	4 - Wealth	1 - No	NA	1 - No	NA	2 - No	1 - No	2 - Yes	1 - No	2 - Yes	2	2 - Yes	2 - Yes	? 3	1 - No	0	2 - Yes	1 - No	1 - No		Average	0
258	2	36	3 - 35 years and over	2 - National high school leaving certificate or more	2 - Married	2 - 1 to 3	1	1	1	0	0	1	1	1	1	1	0	0	1	0	0	0	1	0	0	4 - Wealth	2 - Yes	NA	1 - No	NA	2 - No	1 - No	2 - Yes	1 - No	2 - Yes	2	2 - Yes	2 - Yes	? 3	1 - No	0	1 - No	1 - No	1 - No		Good	0
259	2	19	1 - Less than 25 years	2 - National high school leaving certificate or more	2 - Married	1 - Nulliparous	1	1	1	0	0	1	0	1	1	0	1	1	1	1	0	0	0	0	0	2 - Poor	1 - No	1 - No	1 - No	1 - No	2 - No	1 - No	2 - Yes	1 - No	2 - Yes	1	2 - Yes	2 - Yes	? 3	1 - No	0	1 - No	2 - Yes	2 - Yes	2 - Yes	Average	0
260	2	26	2 - 25 to 34 years	2 - National high school leaving certificate or more	2 - Married	2 - 1 to 3	1	1	1	0	0	1	1	1	1	0	0	0	1	1	0	0	0	0	0	3 - Average	1 - No	NA	1 - No	1 - No	2 - No	1 - No	1 - No	2 - Yes	2 - Yes	1	2 - Yes	2 - Yes	? 3	1 - No	0	1 - No	1 - No	1 - No		Good	0
261	2	31	2 - 25 to 34 years	2 - National high school leaving certificate or more	2 - Married	2 - 1 to 3	1	1	1	0	0	0	0	0	0	0	0	0	1	1	0	0	1	0	0	1 - Poorer	1 - No	1 - No	1 - No	1 - No	2 - No	1 - No	2 - Yes	1 - No	2 - Yes	2	2 - Yes	2 - Yes	? 3	1 - No	0	1 - No	1 - No	1 - No		Good	0
262	2	27	2 - 25 to 34 years	2 - National high school leaving certificate or more	2 - Married	2 - 1 to 3	1	1	1	0	0	1	1	1	1	1	0	0	1	1	0	1	0	0	0	3 - Average	1 - No	1 - No	1 - No	1 - No	2 - No	1 - No	1 - No	2 - Yes	2 - Yes	1	2 - Yes	2 - Yes	? 3	1 - No	1	2 - Yes	1 - No	2 - Yes	2 - Yes	Average	0
263	2	32	2 - 25 to 34 years	2 - National high school leaving certificate or more	2 - Married	2 - 1 to 3	1	1	1	0	1	1	1	1	1	0	0	1	1	0	0	0	1	0	0	5 - Wealthier	2 - Yes	1 - No	1 - No	1 - No	2 - No	1 - No	2 - Yes	1 - No	2 - Yes	2	2 - Yes	2 - Yes	? 3	1 - No	0	1 - No	1 - No	1 - No		Good	0
264	2	23	1 - Less than 25 years	2 - National high school leaving certificate or more	2 - Married	2 - 1 to 3	1	1	1	0	0	1	1	1	1	0	0	0	1	1	0	1	0	0	0	2 - Poor	1 - No	1 - No	1 - No	1 - No	2 - No	1 - No	1 - No	1 - No	2 - Yes	1	2 - Yes	2 - Yes	? 3	1 - No	0	2 - Yes	1 - No	1 - No		Average	0
265	2	21	1 - Less than 25 years	2 - National high school leaving certificate or more	2 - Married	1 - Nulliparous	1	1	1	0	1	1	1	1	1	0	0	0	1	1	0	0	0	0	0	4 - Wealth	1 - No	NA	1 - No	1 - No	2 - No	1 - No	2 - Yes	1 - No	2 - Yes	2	2 - Yes	2 - Yes	? 3	1 - No	0	1 - No	1 - No	1 - No		Good	0
266	2	18	1 - Less than 25 years	1 - Less than National high school leaving certificate	1 - Single	1 - Nulliparous	1	1	1	0	0	1	0	1	1	0	0	1	1	1	0	1	0	0	0	2 - Poor	1 - No	1 - No	1 - No	1 - No	2 - No	1 - No	2 - Yes	1 - No	1 - No	1	2 - Yes	2 - Yes	? 3	1 - No	0	2 - Yes	1 - No	1 - No		Poor	0
267	3	27	2 - 25 to 34 years	2 - National high school leaving certificate or more	2 - Married	1 - Nulliparous	1	1	1	0	0	1	1	1	1	1	0	0	1	1	0	0	0	0	0	3 - Average	1 - No	1 - No	1 - No	1 - No	2 - No	1 - No	2 - Yes	1 - No	2 - Yes	2	2 - Yes	2 - Yes	? 3	1 - No	1	2 - Yes	1 - No	1 - No		Good	0
268	3	27	2 - 25 to 34 years	2 - National high school leaving certificate or more	2 - Married	2 - 1 to 3	1	1	1	0	0	1	1	1	1	1	0	0	1	0	0	0	1	0	0	4 - Wealth	1 - No	1 - No	1 - No	1 - No	2 - No	1 - No	2 - Yes	1 - No	2 - Yes	2	2 - Yes	2 - Yes	? 3	1 - No	0	1 - No	1 - No	1 - No		Good	0
269	2	23	1 - Less than 25 years	2 - National high school leaving certificate or more	1 - Single	1 - Nulliparous	1	1	1	0	0	1	1	1	1	0	0	0	1	1	0	0	0	1	1	3 - Average	2 - Yes	1 - No	1 - No	1 - No	2 - No	1 - No	1 - No	1 - No	2 - Yes	1	2 - Yes	2 - Yes	? 3	2 - Yes	0	2 - Yes	1 - No	1 - No		Good	0
270	2	18	1 - Less than 25 years	1 - Less than National high school leaving certificate	1 - Single	1 - Nulliparous	1	1	1	0	0	1	1	1	1	0	0	0	1	0	0	0	0	1	1	3 - Average	2 - Yes	1 - No	2 - Yes	1 - No	2 - No	1 - No	2 - Yes	1 - No	2 - Yes	2	2 - Yes	2 - Yes	? 3	2 - Yes	0	1 - No	1 - No	1 - No		Good	0
271	2	24	1 - Less than 25 years	2 - National high school leaving certificate or more	2 - Married	2 - 1 to 3	1	1	1	0	0	1	1	1	1	0	0	0	1	0	0	0	1	1	0	4 - Wealth	1 - No	2 - Yes	1 - No	2 - Yes	2 - No	1 - No	2 - Yes	1 - No	2 - Yes	2	2 - Yes	2 - Yes	? 3	2 - Yes	1	1 - No	2 - Yes	2 - Yes	1 - No	Average	0
272	2	28	2 - 25 to 34 years	2 - National high school leaving certificate or more	2 - Married	1 - Nulliparous	1	1	1	0	1	1	1	1	1	1	0	1	1	1	0	0	1	0	0	5 - Wealthier	1 - No	1 - No	1 - No	1 - No	2 - No	1 - No	2 - Yes	1 - No	2 - Yes	2	1 - No	2 - Yes	? 3	2 - Yes	0	1 - No	1 - No	1 - No		Good	0
273	2	19	1 - Less than 25 years	2 - National high school leaving certificate or more	2 - Married	1 - Nulliparous	1	1	1	0	1	0	1	1	1	0	0	0	1	1	0	0	0	0	0	2 - Poor	1 - No	1 - No	1 - No	2 - Yes	2 - No	1 - No	2 - Yes	1 - No	2 - Yes	2	2 - Yes	2 - Yes	? 3	1 - No	0	2 - Yes	1 - No	1 - No		Good	0
274	2	23	1 - Less than 25 years	2 - National high school leaving certificate or more	2 - Married	1 - Nulliparous	1	1	1	0	1	1	1	1	1	0	1	1	1	1	0	0	0	0	0	4 - Wealth	1 - No	1 - No	1 - No	1 - No	2 - No	1 - No	2 - Yes	1 - No	2 - Yes	2	2 - Yes	2 - Yes	? 3	1 - No	0	1 - No	1 - No	1 - No		Good	0
275	2	26	2 - 25 to 34 years	1 - Less than National high school leaving certificate	2 - Married	2 - 1 to 3	1	1	1	0	0	1	0	1	1	0	0	0	1	1	0	0	0	0	0	2 - Poor	1 - No	1 - No	1 - No	1 - No	2 - No	1 - No	2 - Yes	1 - No	2 - Yes	1	2 - Yes	2 - Yes	? 3	1 - No	1	2 - Yes	2 - Yes	2 - Yes	2 - Yes	Good	0
276	2	23	1 - Less than 25 years	1 - Less than National high school leaving certificate	2 - Married	2 - 1 to 3	1	1	1	0	0	0	1	1	1	0	1	0	0	0	0	0	0	0	0	1 - Poorer	1 - No	1 - No	1 - No	1 - No	2 - No	1 - No	2 - Yes	1 - No	2 - Yes	2	1 - No	2 - Yes	? 3	1 - No	0	1 - No	1 - No	1 - No		Good	0
277	2	21	1 - Less than 25 years	1 - Less than National high school leaving certificate	2 - Married	2 - 1 to 3	1	1	1	0	0	0	0	1	1	0	0	0	0	1	0	0	0	0	0	1 - Poorer	1 - No	1 - No	1 - No	1 - No	2 - No	1 - No	2 - Yes	1 - No	2 - Yes	2	2 - Yes	2 - Yes	? 3	1 - No	0	1 - No	1 - No	1 - No		Good	0
278	2	22	1 - Less than 25 years	2 - National high school leaving certificate or more	2 - Married	1 - Nulliparous	1	1	1	0	0	1	1	1	1	0	0	0	0	1	0	0	0	0	0	2 - Poor	1 - No	1 - No	1 - No	1 - No	2 - No	1 - No	1 - No	1 - No	2 - Yes	1	2 - Yes	2 - Yes	? 3	1 - No	0	1 - No	1 - No	1 - No		Good	0
279	2	27	2 - 25 to 34 years	2 - National high school leaving certificate or more	2 - Married	1 - Nulliparous	1	1	1	1	1	1	1	1	1	1	0	1	1	1	0	0	1	0	0	5 - Wealthier	1 - No	1 - No	1 - No	1 - No	2 - No	1 - No	1 - No	2 - Yes	2 - Yes	1	2 - Yes	2 - Yes	? 3	1 - No	0	1 - No	1 - No	1 - No		Average	0
280	2	19	1 - Less than 25 years	1 - Less than National high school leaving certificate	2 - Married	2 - 1 to 3	1	0	1	1	0	0	1	1	1	0	0	0	1	1	0	1	0	0	0	1 - Poorer	1 - No	1 - No	1 - No	1 - No	2 - No	1 - No	2 - Yes	1 - No	2 - Yes	2	2 - Yes	2 - Yes	? 3	1 - No	0	1 - No	1 - No	1 - No		Good	0
281	2	26	2 - 25 to 34 years	2 - National high school leaving certificate or more	2 - Married	1 - Nulliparous	1	1	1	0	0	1	1	1	1	0	0	0	1	1	0	1	1	1	1	3 - Average	1 - No	1 - No	1 - No	1 - No	2 - No	1 - No	2 - Yes	1 - No	2 - Yes	2	2 - Yes	2 - Yes	? 3	1 - No	0	2 - Yes	1 - No	1 - No		Average	0
282	2	32	2 - 25 to 34 years	2 - National high school leaving certificate or more	2 - Married	2 - 1 to 3	1	1	1	1	0	0	1	1	1	0	0	1	1	1	0	0	0	0	0	2 - Poor	1 - No	2 - Yes	1 - No	1 - No	2 - No	1 - No	1 - No	1 - No	2 - Yes	2	2 - Yes	2 - Yes	> 3	1 - No	0	2 - Yes	2 - Yes	1 - No	2 - Yes	Poor	0
283	2	35	3 - 35 years and over	2 - National high school leaving certificate or more	2 - Married	2 - 1 to 3	1	1	1	0	1	1	1	1	0	0	0	0	1	1	1	0	0	0	0	3 - Average	2 - Yes	1 - No	2 - Yes	2 - Yes	2 - No	1 - No	2 - Yes	1 - No	2 - Yes	2	2 - Yes	2 - Yes	? 3	2 - Yes	0	1 - No	2 - Yes	1 - No	2 - Yes	Average	0
284	2	38	3 - 35 years and over	2 - National high school leaving certificate or more	2 - Married	3 - 4 and more	1	1	1	0	1	1	1	1	1	0	0	0	1	1	0	0	1	0	0	5 - Wealthier	2 - Yes	1 - No	2 - Yes	2 - Yes	2 - No	1 - No	2 - Yes	1 - No	2 - Yes	3	2 - Yes	2 - Yes	? 3	2 - Yes	0	1 - No	1 - No	1 - No		Average	0
285	2	40	3 - 35 years and over	2 - National high school leaving certificate or more	2 - Married	1 - Nulliparous	1	1	1	1	0	1	1	1	1	0	0	1	1	1	0	0	0	1	0	4 - Wealth	1 - No	1 - No	1 - No	1 - No	2 - No	1 - No	1 - No	2 - Yes	2 - Yes	2	2 - Yes	2 - Yes	? 3	2 - Yes	0	1 - No	1 - No	1 - No		Good	0
286	2	26	2 - 25 to 34 years	2 - National high school leaving certificate or more	2 - Married	3 - 4 and more	1	1	1	0	0	1	1	1	0	0	0	1	1	1	0	0	0	0	0	2 - Poor	1 - No	2 - Yes	1 - No	1 - No	2 - No	1 - No	2 - Yes	1 - No	2 - Yes	1	2 - Yes	2 - Yes	? 3	2 - Yes	0	1 - No	1 - No	1 - No		Average	0
287	2	35	3 - 35 years and over	2 - National high school leaving certificate or more	2 - Married	3 - 4 and more	1	1	1	0	1	1	1	1	1	0	0	1	1	1	1	0	0	0	0	5 - Wealthier	1 - No	2 - Yes	1 - No	1 - No	2 - No	1 - No	2 - Yes	1 - No	2 - Yes	2	2 - Yes	2 - Yes	? 3	2 - Yes	1	1 - No	2 - Yes	2 - Yes	2 - Yes	Average	0
288	2	28	2 - 25 to 34 years	2 - National high school leaving certificate or more	2 - Married	1 - Nulliparous	1	0	1	0	0	1	1	1	1	0	0	0	1	1	0	0	0	0	0	2 - Poor	1 - No	1 - No	1 - No	1 - No	2 - No	1 - No	2 - Yes	1 - No	2 - Yes	2	2 - Yes	2 - Yes	? 3	2 - Yes	0	1 - No	1 - No	1 - No		Good	0
289	2	36	3 - 35 years and over	2 - National high school leaving certificate or more	2 - Married	2 - 1 to 3	1	1	1	0	0	0	1	1	1	0	0	0	1	1	1	0	1	0	0	2 - Poor	2 - Yes	1 - No	2 - Yes	1 - No	2 - No	1 - No	2 - Yes	1 - No	2 - Yes	1	2 - Yes	2 - Yes	? 3	2 - Yes	0	1 - No	1 - No	1 - No		Good	0
290	2	32	2 - 25 to 34 years	2 - National high school leaving certificate or more	2 - Married	2 - 1 to 3	1	1	1	0	0	1	1	1	1	0	0	0	1	0	0	0	0	0	0	3 - Average	1 - No	2 - Yes	1 - No	1 - No	2 - No	1 - No	1 - No	2 - Yes	2 - Yes	2	2 - Yes	2 - Yes	? 3	2 - Yes	0	1 - No	2 - Yes	1 - No	2 - Yes	Good	0
291	2	31	2 - 25 to 34 years	2 - National high school leaving certificate or more	2 - Married	1 - Nulliparous	1	1	1	0	1	1	1	1	1	0	1	0	1	1	0	1	1	0	0	5 - Wealthier	1 - No	1 - No	1 - No	1 - No	2 - Yes	2 - Yes	1 - No	2 - Yes	2 - Yes	2	2 - Yes	2 - Yes	? 3	2 - Yes	1	2 - Yes	2 - Yes	2 - Yes	2 - Yes	Poor	0
292	2	37	3 - 35 years and over	2 - National high school leaving certificate or more	2 - Married	2 - 1 to 3	1	0	1	0	0	1	1	1	1	1	0	1	0	0	0	0	0	0	0	2 - Poor	1 - No	2 - Yes	1 - No	2 - Yes	2 - No	1 - No	2 - Yes	1 - No	2 - Yes	2	2 - Yes	2 - Yes	? 3	1 - No	0	2 - Yes	1 - No	1 - No		Good	0
293	2	25	2 - 25 to 34 years	2 - National high school leaving certificate or more	2 - Married	1 - Nulliparous	1	1	1	0	1	1	1	1	1	0	1	0	1	0	0	0	0	1	0	4 - Wealth	2 - Yes	2 - Yes	1 - No	2 - Yes	2 - No	1 - No	2 - Yes	1 - No	2 - Yes	2	2 - Yes	2 - Yes	? 3	1 - No	0	1 - No	1 - No	1 - No		Average	0
294	2	35	3 - 35 years and over	2 - National high school leaving certificate or more	2 - Married	2 - 1 to 3	1	1	1	0	1	1	1	1	1	0	0	0	1	1	0	0	1	1	0	5 - Wealthier	2 - Yes	2 - Yes	1 - No	2 - Yes	2 - No	1 - No	2 - Yes	1 - No	2 - Yes	2	2 - Yes	2 - Yes	? 3	2 - Yes	1	2 - Yes	1 - No	1 - No		Average	0
295	2	31	2 - 25 to 34 years	2 - National high school leaving certificate or more	1 - Single	2 - 1 to 3	1	1	1	0	1	1	1	1	1	0	0	1	1	1	0	0	0	0	0	5 - Wealthier	1 - No	1 - No	1 - No	1 - No	2 - No	1 - No	2 - Yes	1 - No	2 - Yes	2	2 - Yes	2 - Yes	? 3	1 - No	1	1 - No	2 - Yes	1 - No	2 - Yes	Good	0
296	2	23	1 - Less than 25 years	2 - National high school leaving certificate or more	2 - Married	1 - Nulliparous	1	1	1	0	0	0	1	1	1	0	1	1	1	1	0	0	0	1	0	2 - Poor	1 - No	1 - No	1 - No	1 - No	2 - No	1 - No	1 - No	2 - Yes	2 - Yes	1	2 - Yes	2 - Yes	? 3	2 - Yes	0	2 - Yes	1 - No	1 - No		Average	0
297	2	38	3 - 35 years and over	2 - National high school leaving certificate or more	2 - Married	2 - 1 to 3	1	1	1	0	0	1	1	1	1	0	0	0	1	0	0	0	0	0	0	3 - Average	1 - No	1 - No	1 - No	1 - No	2 - No	1 - No	2 - Yes	1 - No	2 - Yes	2	2 - Yes	2 - Yes	? 3	1 - No	0	2 - Yes	1 - No	1 - No		Average	0
298	2	22	1 - Less than 25 years	2 - National high school leaving certificate or more	2 - Married	1 - Nulliparous	1	1	1	0	1	1	0	1	1	0	0	1	1	0	0	0	1	0	0	4 - Wealth	1 - No	1 - No	1 - No	1 - No	2 - No	1 - No	1 - No	1 - No	2 - Yes	1	2 - Yes	2 - Yes	> 3	1 - No	0	2 - Yes	2 - Yes	1 - No		Average	0
299	2	23	1 - Less than 25 years	2 - National high school leaving certificate or more	2 - Married	1 - Nulliparous	1	1	1	0	0	1	1	1	1	0	0	0	1	1	0	0	0	0	0	3 - Average	1 - No	1 - No	1 - No	1 - No	2 - No	1 - No	2 - Yes	1 - No	2 - Yes	2	1 - No	2 - Yes	? 3	1 - No	0	1 - No	1 - No	1 - No		Average	0
300	2	32	2 - 25 to 34 years	2 - National high school leaving certificate or more	2 - Married	2 - 1 to 3	1	1	1	0	1	1	1	1	1	1	0	0	1	0	0	0	1	0	0	5 - Wealthier	1 - No	1 - No	1 - No	1 - No	2 - No	1 - No	2 - Yes	1 - No	2 - Yes	2	2 - Yes	2 - Yes	? 3	1 - No	0	1 - No	1 - No	1 - No		Average	0
301	2	24	1 - Less than 25 years	2 - National high school leaving certificate or more	2 - Married	2 - 1 to 3	1	1	1	0	0	1	1	1	1	0	0	0	1	1	0	0	0	0	0	3 - Average	1 - No	1 - No	1 - No	1 - No	2 - No	1 - No	1 - No	1 - No	2 - Yes	1	2 - Yes	2 - Yes	? 3	1 - No	0	1 - No	1 - No	1 - No		Good	0
302	2	26	2 - 25 to 34 years	2 - National high school leaving certificate or more	2 - Married	2 - 1 to 3	1	0	1	0	0	0	1	1	1	0	0	0	0	1	0	0	1	0	0	1 - Poorer	1 - No	1 - No	1 - No	1 - No	2 - No	1 - No	2 - Yes	1 - No	2 - Yes	2	2 - Yes	2 - Yes	> 3	1 - No	0	2 - Yes	1 - No	1 - No		Good	0
303	2	26	2 - 25 to 34 years	2 - National high school leaving certificate or more	2 - Married	1 - Nulliparous	1	1	1	0	1	1	1	1	1	1	0	0	1	1	0	0	0	0	0	4 - Wealth	1 - No	1 - No	1 - No	1 - No	2 - No	1 - No	2 - Yes	1 - No	2 - Yes	1	1 - No	2 - Yes	? 3	1 - No	0	1 - No	1 - No	1 - No		Good	0
304	2	35	3 - 35 years and over	2 - National high school leaving certificate or more	2 - Married	2 - 1 to 3	1	0	1	0	1	1	1	1	1	1	1	0	1	1	0	0	1	0	0	4 - Wealth	1 - No	1 - No	1 - No	1 - No	2 - No	1 - No	2 - Yes	1 - No	2 - Yes	1	2 - Yes	2 - Yes	? 3	1 - No	0	1 - No	2 - Yes	2 - Yes	2 - Yes	Average	0
305	2	21	1 - Less than 25 years	2 - National high school leaving certificate or more	2 - Married	1 - Nulliparous	1	1	1	0	0	1	1	1	1	1	1	1	1	0	0	0	0	0	0	3 - Average	1 - No	1 - No	1 - No	1 - No	2 - No	1 - No	2 - Yes	1 - No	2 - Yes	1	2 - Yes	2 - Yes	? 3	1 - No	0	1 - No	1 - No	1 - No		Good	0
306	2	20	1 - Less than 25 years	2 - National high school leaving certificate or more	2 - Married	1 - Nulliparous	1	1	1	0	1	1	1	1	1	0	0	0	1	1	0	0	0	0	0	4 - Wealth	1 - No	1 - No	1 - No	1 - No	2 - No	1 - No	2 - Yes	1 - No	2 - Yes	1	2 - Yes	2 - Yes	? 3	1 - No	0	1 - No	1 - No	1 - No		Average	0
307	2	20	1 - Less than 25 years	2 - National high school leaving certificate or more	2 - Married	1 - Nulliparous	1	0	1	1	0	1	1	1	1	1	0	0	1	1	0	0	0	0	0	2 - Poor	2 - Yes	NA	1 - No	1 - No	2 - No	1 - No	2 - Yes	1 - No	2 - Yes	1	2 - Yes	2 - Yes	? 3	1 - No	1	2 - Yes	2 - Yes	1 - No	2 - Yes	Average	0
308	2	35	3 - 35 years and over	2 - National high school leaving certificate or more	2 - Married	3 - 4 and more	1	0	1	0	0	1	1	1	1	0	0	0	1	0	0	0	0	0	0	2 - Poor	1 - No	2 - Yes	1 - No	1 - No	2 - No	1 - No	2 - Yes	1 - No	2 - Yes	1	2 - Yes	2 - Yes	? 3	1 - No	1	2 - Yes	2 - Yes	2 - Yes	2 - Yes	Average	0
309	2	23	1 - Less than 25 years	2 - National high school leaving certificate or more	2 - Married	2 - 1 to 3	1	1	1	0	1	1	1	1	1	1	0	0	1	1	0	0	1	0	0	5 - Wealthier	1 - No	1 - No	1 - No	1 - No	2 - No	1 - No	2 - Yes	1 - No	2 - Yes	2	2 - Yes	2 - Yes	? 3	1 - No	0	1 - No	1 - No	1 - No		Average	0
310	2	25	2 - 25 to 34 years	2 - National high school leaving certificate or more	2 - Married	1 - Nulliparous	1	1	1	0	0	1	1	1	1	0	0	0	1	0	0	0	1	0	0	4 - Wealth	1 - No	2 - Yes	2 - Yes	2 - Yes	2 - No	1 - No	2 - Yes	1 - No	2 - Yes	2	2 - Yes	2 - Yes	? 3	1 - No	0	1 - No	1 - No	1 - No		Average	0
311	2	31	2 - 25 to 34 years	2 - National high school leaving certificate or more	2 - Married	1 - Nulliparous	1	1	1	1	0	1	0	1	1	0	0	0	1	1	0	0	0	0	0	2 - Poor	1 - No	1 - No	1 - No	1 - No	2 - No	1 - No	1 - No	1 - No	2 - Yes	2	2 - Yes	2 - Yes	? 3	2 - Yes	0	1 - No	1 - No	1 - No		Good	0
312	2	31	2 - 25 to 34 years	2 - National high school leaving certificate or more	2 - Married	2 - 1 to 3	1	1	1	0	1	1	1	1	1	1	1	0	1	0	1	1	1	0	0	5 - Wealthier	1 - No	1 - No	2 - Yes	1 - No	2 - No	1 - No	1 - No	2 - Yes	2 - Yes	2	2 - Yes	2 - Yes	? 3	1 - No	1	1 - No	2 - Yes	2 - Yes	2 - Yes	Average	0
313	2	27	2 - 25 to 34 years	2 - National high school leaving certificate or more	1 - Single	1 - Nulliparous	1	1	1	1	0	1	1	1	1	0	0	0	1	0	0	1	0	1	0	3 - Average	1 - No	1 - No	2 - Yes	1 - No	2 - No	1 - No	2 - Yes	1 - No	2 - Yes	2	2 - Yes	2 - Yes	? 3	1 - No	0	1 - No	1 - No	1 - No		Average	0
314	2	27	2 - 25 to 34 years	2 - National high school leaving certificate or more	2 - Married	2 - 1 to 3	1	1	1	0	0	1	1	1	1	0	0	0	1	1	0	0	1	0	0	4 - Wealth	1 - No	2 - Yes	1 - No	2 - Yes	2 - No	1 - No	1 - No	2 - Yes	2 - Yes	2	2 - Yes	2 - Yes	? 3	1 - No	0	1 - No	1 - No	1 - No		Average	0
315	2	27	2 - 25 to 34 years	1 - Less than National high school leaving certificate	2 - Married	2 - 1 to 3	1	1	1	0	1	1	1	1	1	0	0	0	1	1	0	0	0	0	0	4 - Wealth	2 - Yes	1 - No	2 - Yes	2 - Yes	2 - No	1 - No	2 - Yes	1 - No	2 - Yes	2	2 - Yes	2 - Yes	? 3	1 - No	0	1 - No	1 - No	1 - No		Good	0
316	2	21	1 - Less than 25 years	2 - National high school leaving certificate or more	2 - Married	1 - Nulliparous	1	1	1	0	0	1	1	1	1	0	0	0	1	1	1	0	0	0	0	3 - Average	1 - No	1 - No	1 - No	1 - No	2 - No	1 - No	2 - Yes	1 - No	2 - Yes	1	2 - Yes	2 - Yes	? 3	1 - No	0	1 - No	1 - No	1 - No		Good	0
317	2	31	2 - 25 to 34 years	2 - National high school leaving certificate or more	2 - Married	2 - 1 to 3	1	1	1	0	0	0	0	1	1	1	0	0	1	1	0	1	0	0	0	1 - Poorer	1 - No	1 - No	1 - No	1 - No	2 - No	1 - No	1 - No	1 - No	2 - Yes	2	2 - Yes	1 - No		1 - No	0	1 - No	1 - No	1 - No		Good	0
318	2	25	2 - 25 to 34 years	2 - National high school leaving certificate or more	2 - Married	2 - 1 to 3	1	0	1	0	1	1	1	1	1	1	0	1	1	1	0	0	1	0	0	5 - Wealthier	1 - No	1 - No	1 - No	1 - No	2 - No	1 - No	2 - Yes	1 - No	2 - Yes	1	2 - Yes	2 - Yes	? 3	1 - No	0	1 - No	1 - No	1 - No		Good	0
319	2	31	2 - 25 to 34 years	2 - National high school leaving certificate or more	2 - Married	2 - 1 to 3	1	0	1	0	0	0	0	1	1	0	0	0	1	0	0	0	0	0	0	1 - Poorer	1 - No	1 - No	1 - No	1 - No	2 - No	1 - No	1 - No	1 - No	2 - Yes	1	2 - Yes	2 - Yes	> 3	1 - No	1	1 - No	2 - Yes	2 - Yes	2 - Yes	Average	0
320	2	35	3 - 35 years and over	2 - National high school leaving certificate or more	2 - Married	2 - 1 to 3	1	1	1	0	1	1	1	1	1	1	0	0	1	1	0	0	0	0	0	4 - Wealth	1 - No	1 - No	1 - No	1 - No	2 - No	1 - No	2 - Yes	1 - No	2 - Yes	1	2 - Yes	2 - Yes	? 3	1 - No	0	1 - No	2 - Yes	1 - No		Average	0
321	2	29	2 - 25 to 34 years	2 - National high school leaving certificate or more	2 - Married	2 - 1 to 3	1	0	1	1	0	1	0	1	1	0	0	0	1	1	0	0	0	0	0	2 - Poor	1 - No	1 - No	1 - No	1 - No	2 - No	1 - No	1 - No	1 - No	2 - Yes	2	2 - Yes	2 - Yes	? 3	1 - No	1	2 - Yes	1 - No	1 - No		Good	0
322	2	26	2 - 25 to 34 years	2 - National high school leaving certificate or more	2 - Married	1 - Nulliparous	1	1	1	0	1	1	1	1	1	1	0	1	1	1	0	0	0	0	0	5 - Wealthier	2 - Yes	1 - No	2 - Yes	1 - No	2 - No	1 - No	2 - Yes	1 - No	2 - Yes	2	2 - Yes	2 - Yes	? 3	1 - No	1	1 - No	1 - No	1 - No		Good	0
323	2	38	3 - 35 years and over	1 - Less than National high school leaving certificate	2 - Married	1 - Nulliparous	1	0	1	0	0	1	0	1	1	0	0	0	1	1	0	0	0	0	0	1 - Poorer	1 - No	1 - No	1 - No	1 - No	2 - No	1 - No	2 - Yes	1 - No	2 - Yes	2	2 - Yes	2 - Yes	? 3	1 - No	0	1 - No	1 - No	1 - No		Good	0
324	2	31	2 - 25 to 34 years	2 - National high school leaving certificate or more	2 - Married	2 - 1 to 3	1	1	1	0	0	1	1	1	1	0	0	0	0	1	0	0	1	0	0	2 - Poor	1 - No	1 - No	1 - No	1 - No	2 - No	1 - No	1 - No	1 - No	2 - Yes	1	2 - Yes	2 - Yes	? 3	1 - No	0	2 - Yes	1 - No	1 - No		Good	0
325	2	24	1 - Less than 25 years	2 - National high school leaving certificate or more	2 - Married	1 - Nulliparous	1	0	1	0	0	1	1	1	1	1	0	1	1	0	0	0	1	0	0	3 - Average	1 - No	1 - No	1 - No	1 - No	2 - No	1 - No	2 - Yes	1 - No	2 - Yes	2	2 - Yes	2 - Yes	? 3	1 - No	0	1 - No	2 - Yes	1 - No	2 - Yes	Good	0
326	3	19	1 - Less than 25 years	2 - National high school leaving certificate or more	2 - Married	1 - Nulliparous	1	1	1	0	0	1	1	1	1	1	0	0	1	1	0	0	0	0	0	3 - Average	1 - No	2 - Yes	1 - No	1 - No	2 - No	1 - No	2 - Yes	1 - No	2 - Yes	2	2 - Yes	2 - Yes	? 3	2 - Yes	0	1 - No	1 - No	1 - No		Good	0
327	3	39	3 - 35 years and over	2 - National high school leaving certificate or more	2 - Married	2 - 1 to 3	1	1	1	0	1	1	1	1	1	0	0	0	1	1	0	0	0	0	0	4 - Wealth	1 - No	1 - No	1 - No	2 - Yes	2 - No	1 - No	2 - Yes	1 - No	2 - Yes	2	2 - Yes	2 - Yes	? 3	2 - Yes	0	1 - No	1 - No	1 - No		Average	0
328	3	25	2 - 25 to 34 years	2 - National high school leaving certificate or more	2 - Married	2 - 1 to 3	1	1	1	1	0	1	1	1	1	1	0	0	0	1	0	1	1	1	0	3 - Average	1 - No	1 - No	1 - No	2 - Yes	2 - No	1 - No	2 - Yes	1 - No	2 - Yes	2	2 - Yes	2 - Yes	? 3	2 - Yes	0	1 - No	1 - No	1 - No		Good	0
329	3	24	1 - Less than 25 years	2 - National high school leaving certificate or more	2 - Married	1 - Nulliparous	1	1	1	0	1	1	1	1	1	1	0	0	1	1	0	0	0	0	0	4 - Wealth	2 - Yes	2 - Yes	2 - Yes	2 - Yes	2 - No	1 - No	1 - No	2 - Yes	2 - Yes	2	2 - Yes	2 - Yes	? 3	1 - No	0	1 - No	1 - No	1 - No		Good	0
330	3	26	2 - 25 to 34 years	2 - National high school leaving certificate or more	2 - Married	2 - 1 to 3	1	1	1	1	1	1	1	1	1	1	0	0	1	1	0	0	0	1	0	5 - Wealthier	1 - No	1 - No	1 - No	1 - No	2 - No	1 - No	2 - Yes	1 - No	2 - Yes	2	2 - Yes	2 - Yes	? 3	1 - No	0	1 - No	1 - No	1 - No		Good	0
331	3	32	2 - 25 to 34 years	2 - National high school leaving certificate or more	2 - Married	1 - Nulliparous	1	1	1	0	1	1	1	1	1	0	0	0	1	1	0	0	0	0	0	4 - Wealth	2 - Yes	1 - No	2 - Yes	2 - Yes	2 - No	1 - No	2 - Yes	1 - No	2 - Yes	2	2 - Yes	2 - Yes	> 3	2 - Yes	0	1 - No	1 - No	1 - No		Good	0
332	3	26	2 - 25 to 34 years	2 - National high school leaving certificate or more	2 - Married	2 - 1 to 3	1	0	1	0	0	1	1	1	1	1	0	0	1	1	0	0	1	0	0	3 - Average	1 - No	2 - Yes	1 - No	1 - No	2 - No	1 - No	2 - Yes	1 - No	2 - Yes	2	2 - Yes	2 - Yes	? 3	1 - No	0	2 - Yes	1 - No	1 - No		Good	0
333	3	24	1 - Less than 25 years	2 - National high school leaving certificate or more	2 - Married	1 - Nulliparous	1	1	1	0	1	1	1	1	1	0	0	1	1	1	0	0	1	0	0	5 - Wealthier	1 - No	2 - Yes	1 - No	2 - Yes	2 - No	1 - No	2 - Yes	1 - No	2 - Yes	2	2 - Yes	2 - Yes	? 3	2 - Yes	1	1 - No	2 - Yes	1 - No	2 - Yes	Average	0
334	3	35	3 - 35 years and over	2 - National high school leaving certificate or more	2 - Married	2 - 1 to 3	1	1	1	0	1	1	1	1	1	0	0	0	1	1	0	0	1	0	0	5 - Wealthier	2 - Yes	1 - No	1 - No	2 - Yes	2 - No	1 - No	2 - Yes	1 - No	2 - Yes	2	2 - Yes	2 - Yes	? 3	2 - Yes	0	1 - No	2 - Yes	1 - No	2 - Yes	Average	0
335	3	25	2 - 25 to 34 years	2 - National high school leaving certificate or more	2 - Married	2 - 1 to 3	1	1	1	0	1	1	1	1	1	0	0	1	1	1	0	0	0	0	0	5 - Wealthier	1 - No	1 - No	1 - No	1 - No	2 - No	1 - No	2 - Yes	1 - No	2 - Yes	1	2 - Yes	2 - Yes	? 3	1 - No	0	1 - No	1 - No	1 - No		Good	0
336	3	27	2 - 25 to 34 years	2 - National high school leaving certificate or more	2 - Married	2 - 1 to 3	1	1	1	0	0	0	0	1	1	0	1	0	1	0	0	0	0	0	0	1 - Poorer	1 - No	1 - No	1 - No	1 - No	2 - No	1 - No	2 - Yes	1 - No	2 - Yes	2	2 - Yes	2 - Yes	> 3	1 - No	0	2 - Yes	1 - No	1 - No		Good	0
337	3	33	2 - 25 to 34 years	2 - National high school leaving certificate or more	2 - Married	1 - Nulliparous	1	0	1	0	0	1	1	1	1	0	0	0	1	1	0	0	1	0	0	2 - Poor	1 - No	1 - No	1 - No	1 - No	2 - No	1 - No	1 - No	2 - Yes	2 - Yes	2	2 - Yes	2 - Yes	? 3	1 - No	1	2 - Yes	1 - No	2 - Yes		Good	0
338	3	32	2 - 25 to 34 years	2 - National high school leaving certificate or more	2 - Married	2 - 1 to 3	1	1	1	0	0	1	1	1	1	1	0	0	1	1	0	1	0	0	0	3 - Average	1 - No	1 - No	1 - No	1 - No	2 - No	1 - No	1 - No	1 - No	2 - Yes	2	2 - Yes	2 - Yes	? 3	1 - No	0	1 - No	1 - No	1 - No		Average	0
339	3	34	2 - 25 to 34 years	2 - National high school leaving certificate or more	2 - Married	1 - Nulliparous	1	0	1	0	0	0	0	1	1	0	0	0	1	1	0	0	0	0	0	1 - Poorer	1 - No	1 - No	1 - No	1 - No	2 - No	1 - No	1 - No	2 - Yes	2 - Yes	2	2 - Yes	2 - Yes	? 3	1 - No	1	2 - Yes	1 - No	2 - Yes		Good	0
340	3	37	3 - 35 years and over	2 - National high school leaving certificate or more	2 - Married	2 - 1 to 3	1	1	1	0	0	1	1	1	1	0	0	0	1	1	0	0	1	0	0	4 - Wealth	1 - No	1 - No	1 - No	1 - No	2 - No	1 - No	2 - Yes	1 - No	2 - Yes	2	2 - Yes	2 - Yes	? 3	1 - No	0	1 - No	1 - No	1 - No		Average	0
341	3	26	2 - 25 to 34 years	2 - National high school leaving certificate or more	1 - Single	1 - Nulliparous	1	1	1	0	0	1	1	1	1	0	0	0	1	1	0	0	0	0	0	3 - Average	1 - No	1 - No	1 - No	1 - No	2 - No	1 - No	2 - Yes	1 - No	2 - Yes	1	2 - Yes	2 - Yes	? 3	1 - No	0	2 - Yes	1 - No	1 - No		Good	0
342	3	30	2 - 25 to 34 years	2 - National high school leaving certificate or more	2 - Married	1 - Nulliparous	1	1	1	0	1	1	1	1	1	0	0	0	1	1	0	0	0	0	0	4 - Wealth	1 - No	1 - No	1 - No	1 - No	2 - No	1 - No	2 - Yes	1 - No	2 - Yes	1	2 - Yes	2 - Yes	? 3	1 - No	1	1 - No	2 - Yes	2 - Yes	2 - Yes	Good	0
343	3	37	3 - 35 years and over	2 - National high school leaving certificate or more	2 - Married	2 - 1 to 3	1	1	1	0	0	1	1	1	1	0	0	1	1	0	0	0	1	0	0	4 - Wealth	1 - No	1 - No	1 - No	1 - No	2 - No	1 - No	1 - No	1 - No	2 - Yes	2	2 - Yes	2 - Yes	? 3	1 - No	0	1 - No	1 - No	1 - No		Good	0
344	3	29	2 - 25 to 34 years	2 - National high school leaving certificate or more	2 - Married	1 - Nulliparous	1	1	1	0	1	1	1	1	1	1	0	0	1	1	0	0	0	0	0	4 - Wealth	1 - No	1 - No	1 - No	1 - No	2 - No	1 - No	2 - Yes	1 - No	2 - Yes	2	1 - No	2 - Yes	? 3	1 - No	0	1 - No	1 - No	1 - No		Poor	0
345	2	26	2 - 25 to 34 years	1 - Less than National high school leaving certificate	2 - Married	1 - Nulliparous	1	1	1	0	1	1	1	1	1	0	0	0	1	1	0	0	0	0	0	4 - Wealth	1 - No	1 - No	1 - No	2 - Yes	2 - No	1 - No	1 - No	1 - No	2 - Yes	2	2 - Yes	2 - Yes	? 3	1 - No	0	1 - No	1 - No	1 - No		Good	0
346	2	30	2 - 25 to 34 years	2 - National high school leaving certificate or more	2 - Married	2 - 1 to 3	1	1	1	0	0	1	1	1	1	0	0	0	1	1	0	0	0	0	0	3 - Average	1 - No	2 - Yes	1 - No	1 - No	2 - No	1 - No	1 - No	1 - No	2 - Yes	1	2 - Yes	2 - Yes	? 3	1 - No	0	1 - No	1 - No	1 - No		Good	0
347	2	32	2 - 25 to 34 years	2 - National high school leaving certificate or more	1 - Single	1 - Nulliparous	1	1	1	0	0	1	1	1	1	0	0	0	1	1	0	0	0	1	1	3 - Average	1 - No	2 - Yes	2 - Yes	1 - No	2 - No	1 - No	2 - Yes	1 - No	2 - Yes	2	2 - Yes	2 - Yes	? 3	1 - No	1	1 - No	2 - Yes	2 - Yes	2 - Yes	Average	0
348	2	19	1 - Less than 25 years	2 - National high school leaving certificate or more	1 - Single	1 - Nulliparous	1	0	1	0	0	0	0	1	1	0	1	0	0	0	0	0	0	1	0	1 - Poorer	1 - No	1 - No	1 - No	1 - No	2 - No	1 - No	2 - Yes	1 - No	2 - Yes	2	2 - Yes	2 - Yes	? 3	2 - Yes	0	1 - No	1 - No	1 - No		Good	0
349	2	27	2 - 25 to 34 years	2 - National high school leaving certificate or more	2 - Married	1 - Nulliparous	1	1	1	0	0	0	1	1	1	1	0	0	1	1	0	0	0	0	0	2 - Poor	2 - Yes	2 - Yes	1 - No	1 - No	2 - No	1 - No	1 - No	2 - Yes	2 - Yes	2	2 - Yes	2 - Yes	? 3	1 - No	1	1 - No	2 - Yes	1 - No	2 - Yes	Average	0
350	2	24	1 - Less than 25 years	2 - National high school leaving certificate or more	2 - Married	2 - 1 to 3	1	1	1	0	0	0	1	1	1	1	0	0	1	1	0	0	1	0	0	2 - Poor	1 - No	1 - No	2 - Yes	1 - No	2 - No	1 - No	1 - No	1 - No	2 - Yes	2	2 - Yes	2 - Yes	? 3	1 - No	0	1 - No	1 - No	1 - No		Good	0
351	2	27	2 - 25 to 34 years	2 - National high school leaving certificate or more	2 - Married	1 - Nulliparous	1	1	1	0	1	1	1	1	1	0	0	1	1	1	0	0	0	1	0	5 - Wealthier	1 - No	1 - No	2 - Yes	1 - No	2 - No	1 - No	2 - Yes	1 - No	2 - Yes	2	2 - Yes	2 - Yes	? 3	2 - Yes	0	1 - No	1 - No	1 - No		Good	0
352	2	19	1 - Less than 25 years	2 - National high school leaving certificate or more	1 - Single	1 - Nulliparous	1	1	1	0	1	1	1	1	1	1	0	0	0	1	1	0	1	0	0	5 - Wealthier	1 - No	1 - No	1 - No	1 - No	2 - No	1 - No	2 - Yes	1 - No	2 - Yes	2	2 - Yes	2 - Yes	? 3	1 - No	0	1 - No	1 - No	1 - No		Good	0
353	2	24	1 - Less than 25 years	2 - National high school leaving certificate or more	2 - Married	1 - Nulliparous	1	1	1	0	1	1	1	1	1	1	0	1	1	1	0	0	1	0	0	5 - Wealthier	1 - No	1 - No	1 - No	1 - No	2 - No	1 - No	2 - Yes	1 - No	2 - Yes	1	2 - Yes	2 - Yes	? 3	1 - No	0	2 - Yes	1 - No	1 - No		Good	0
354	2	32	2 - 25 to 34 years	2 - National high school leaving certificate or more	2 - Married	1 - Nulliparous	1	1	1	0	0	1	1	1	1	0	0	0	1	1	0	0	0	0	0	3 - Average	1 - No	1 - No	1 - No	1 - No	2 - No	1 - No	1 - No	2 - Yes	2 - Yes	2	2 - Yes	2 - Yes	? 3	1 - No	0	1 - No	1 - No	1 - No		Average	0
355	2	33	2 - 25 to 34 years	1 - Less than National high school leaving certificate	2 - Married	2 - 1 to 3	1	1	1	0	0	1	1	1	1	1	0	0	1	1	0	0	0	1	0	3 - Average	1 - No	1 - No	1 - No	1 - No	2 - No	1 - No	2 - Yes	1 - No	2 - Yes	2	2 - Yes	2 - Yes	? 3	1 - No	1	2 - Yes	1 - No	1 - No		Average	0
356	2	22	1 - Less than 25 years	2 - National high school leaving certificate or more	1 - Single	1 - Nulliparous	1	1	1	0	0	1	1	1	1	0	1	1	1	0	1	0	0	1	1	4 - Wealth	1 - No	1 - No	1 - No	2 - Yes	2 - No	1 - No	2 - Yes	1 - No	2 - Yes	1	2 - Yes	2 - Yes	? 3	1 - No	1	2 - Yes	2 - Yes	2 - Yes	2 - Yes	Average	0
357	2	23	1 - Less than 25 years	2 - National high school leaving certificate or more	1 - Single	2 - 1 to 3	1	1	1	0	0	1	1	1	1	0	0	1	1	1	0	0	0	1	0	3 - Average	1 - No	1 - No	1 - No	1 - No	2 - No	1 - No	2 - Yes	1 - No	2 - Yes	2	2 - Yes	2 - Yes	? 3	1 - No	0	1 - No	1 - No	1 - No		Good	0
358	2	30	2 - 25 to 34 years	2 - National high school leaving certificate or more	2 - Married	1 - Nulliparous	1	1	1	0	1	1	1	1	1	1	0	0	1	1	0	0	0	0	0	4 - Wealth	1 - No	1 - No	1 - No	1 - No	2 - No	1 - No	2 - Yes	1 - No	2 - Yes	2	2 - Yes	2 - Yes	? 3	1 - No	0	1 - No	1 - No	1 - No		Average	0
359	2	28	2 - 25 to 34 years	2 - National high school leaving certificate or more	2 - Married	2 - 1 to 3	1	1	1	0	0	1	1	1	1	0	0	0	1	1	0	0	1	0	0	4 - Wealth	1 - No	1 - No	1 - No	1 - No	2 - No	1 - No	2 - Yes	1 - No	2 - Yes	1	2 - Yes	2 - Yes	? 3	1 - No	0	1 - No	1 - No	1 - No		Good	0
360	2	24	1 - Less than 25 years	2 - National high school leaving certificate or more	2 - Married	1 - Nulliparous	1	1	1	0	0	1	1	1	1	0	0	0	1	1	0	0	0	0	0	3 - Average	1 - No	1 - No	1 - No	1 - No	2 - No	1 - No	1 - No	2 - Yes	2 - Yes	1	2 - Yes	2 - Yes	? 3	1 - No	0	1 - No	1 - No	1 - No		Good	0
361	2	23	1 - Less than 25 years	2 - National high school leaving certificate or more	2 - Married	2 - 1 to 3	1	1	1	0	1	1	1	1	1	0	0	0	1	1	0	0	0	0	0	4 - Wealth	1 - No	1 - No	1 - No	1 - No	2 - No	1 - No	2 - Yes	1 - No	2 - Yes	2	2 - Yes	2 - Yes	? 3	1 - No	0	1 - No	1 - No	1 - No		Good	0
362	2	25	2 - 25 to 34 years	2 - National high school leaving certificate or more	2 - Married	1 - Nulliparous	1	1	1	0	1	1	0	1	1	0	0	0	1	0	0	0	0	0	0	2 - Poor	2 - Yes	1 - No	2 - Yes	2 - Yes	2 - No	1 - No	2 - Yes	1 - No	2 - Yes	2	2 - Yes	2 - Yes	? 3	1 - No	0	2 - Yes	1 - No	1 - No		Average	0
363	2	23	1 - Less than 25 years	2 - National high school leaving certificate or more	1 - Single	1 - Nulliparous	1	1	1	0	1	1	1	1	1	1	0	0	1	1	0	0	0	0	0	4 - Wealth	1 - No	1 - No	1 - No	2 - Yes	2 - No	1 - No	2 - Yes	1 - No	2 - Yes	2	2 - Yes	2 - Yes	? 3	1 - No	0	1 - No	1 - No	1 - No		Good	0
364	2	24	1 - Less than 25 years	2 - National high school leaving certificate or more	2 - Married	1 - Nulliparous	1	1	1	0	0	0	0	1	1	0	1	0	1	1	0	0	0	1	0	1 - Poorer	1 - No	2 - Yes	2 - Yes	1 - No	2 - No	1 - No	1 - No	1 - No	2 - Yes	3	2 - Yes	2 - Yes	? 3	2 - Yes	0	1 - No	1 - No	1 - No		Good	0
365	2	31	2 - 25 to 34 years	2 - National high school leaving certificate or more	1 - Single	2 - 1 to 3	1	1	1	0	1	1	1	1	1	0	0	0	1	1	0	0	0	0	0	4 - Wealth	2 - Yes	2 - Yes	1 - No	2 - Yes	2 - No	1 - No	1 - No	2 - Yes	2 - Yes	1	2 - Yes	2 - Yes	? 3	1 - No	1	2 - Yes	1 - No	2 - Yes		Average	0
366	2	27	2 - 25 to 34 years	2 - National high school leaving certificate or more	2 - Married	2 - 1 to 3	1	1	0	0	0	1	1	1	1	0	0	0	1	1	0	0	1	0	0	2 - Poor	1 - No	2 - Yes	1 - No	2 - Yes	2 - No	1 - No	2 - Yes	1 - No	2 - Yes	2	2 - Yes	2 - Yes	? 3	2 - Yes	0	2 - Yes	2 - Yes	2 - Yes	2 - Yes	Average	0
367	2	26	2 - 25 to 34 years	1 - Less than National high school leaving certificate	2 - Married	2 - 1 to 3	1	1	1	0	0	0	1	1	1	0	0	0	1	1	0	1	0	1	0	2 - Poor	1 - No	2 - Yes	1 - No	1 - No	2 - No	1 - No	1 - No	1 - No	2 - Yes	2	2 - Yes	2 - Yes	? 3	1 - No	1	2 - Yes	1 - No	2 - Yes		Average	0
368	2	30	2 - 25 to 34 years	2 - National high school leaving certificate or more	2 - Married	2 - 1 to 3	1	1	1	0	0	1	1	1	1	0	0	0	1	1	0	0	0	0	0	3 - Average	1 - No	1 - No	1 - No	1 - No	2 - No	1 - No	2 - Yes	1 - No	2 - Yes	2	2 - Yes	2 - Yes	? 3	1 - No	0	2 - Yes	1 - No	1 - No		Good	1	0	1
369	4	33	2 - 25 to 34 years	2 - National high school leaving certificate or more	2 - Married	2 - 1 to 3	1	1	1	0	1	1	1	1	1	1	0	0	1	1	0	0	0	0	0	4 - Wealth	2 - Yes	2 - Yes	2 - Yes	2 - Yes	2 - No	1 - No	2 - Yes	1 - No	2 - Yes	2	2 - Yes	2 - Yes	? 3	1 - No	0	1 - No	2 - Yes	2 - Yes	2 - Yes	Average	0
370	4	33	2 - 25 to 34 years	2 - National high school leaving certificate or more	2 - Married	2 - 1 to 3	1	1	1	0	0	1	1	1	1	1	0	1	1	0	0	0	0	0	0	4 - Wealth	2 - Yes	2 - Yes	2 - Yes	2 - Yes	2 - No	1 - No	1 - No	2 - Yes	2 - Yes	2	2 - Yes	2 - Yes	? 3	1 - No	0	1 - No	1 - No	1 - No		Average	0
371	4	25	2 - 25 to 34 years	2 - National high school leaving certificate or more	1 - Single	1 - Nulliparous	1	1	1	0	0	1	1	1	1	0	0	1	1	1	0	0	0	0	0	3 - Average	1 - No	2 - Yes	2 - Yes	2 - Yes	2 - No	1 - No	1 - No	2 - Yes	2 - Yes	2	2 - Yes	2 - Yes	? 3	1 - No	0	1 - No	1 - No	1 - No		Poor	0
372	4	18	1 - Less than 25 years	1 - Less than National high school leaving certificate	1 - Single	1 - Nulliparous	1	1	1	0	0	1	1	1	1	0	0	1	1	0	0	1	0	1	0	3 - Average	1 - No	2 - Yes	1 - No	1 - No	2 - No	1 - No	2 - Yes	1 - No	2 - Yes	2	2 - Yes	2 - Yes	? 3	1 - No	1	1 - No	2 - Yes	2 - Yes	1 - No	Average	0
373	4	21	1 - Less than 25 years	2 - National high school leaving certificate or more	1 - Single	1 - Nulliparous	1	1	1	0	0	0	1	1	1	0	0	0	1	1	0	1	0	0	0	2 - Poor	2 - Yes	2 - Yes	2 - Yes	2 - Yes	2 - No	1 - No	1 - No	2 - Yes	2 - Yes	2	2 - Yes	2 - Yes	? 3	1 - No	0	2 - Yes	2 - Yes	2 - Yes	2 - Yes	Poor	0
374	4	28	2 - 25 to 34 years	2 - National high school leaving certificate or more	2 - Married	1 - Nulliparous	1	0	1	0	0	0	0	1	1	0	0	0	1	1	0	0	0	0	0	1 - Poorer	1 - No	2 - Yes	2 - Yes	2 - Yes	2 - No	1 - No	2 - Yes	1 - No	2 - Yes	2	2 - Yes	2 - Yes	? 3	1 - No	0	1 - No	1 - No	1 - No		Poor	0
376	4	38	3 - 35 years and over	2 - National high school leaving certificate or more	2 - Married	2 - 1 to 3	0	1	1	0	0	1	1	1	1	0	0	0	1	1	1	0	0	0	0	2 - Poor	1 - No	NA	1 - No	2 - Yes	2 - No	1 - No	1 - No	2 - Yes	2 - Yes	2	2 - Yes	2 - Yes	? 3	1 - No	0	1 - No	2 - Yes	1 - No	2 - Yes	Poor	0
376	4	28	2 - 25 to 34 years	2 - National high school leaving certificate or more	1 - Single	1 - Nulliparous	1	1	1	0	1	1	1	1	1	1	0	1	1	1	0	0	1	0	0	5 - Wealthier	1 - No	NA	1 - No	1 - No	2 - No	1 - No	1 - No	2 - Yes	2 - Yes	1	2 - Yes	2 - Yes	> 3	1 - No	0	2 - Yes	1 - No	1 - No	1 - No	Good	0
377	4	30	2 - 25 to 34 years	2 - National high school leaving certificate or more	2 - Married	2 - 1 to 3	1	1	1	0	0	1	1	1	1	0	0	0	1	1	0	0	1	0	0	4 - Wealth	1 - No	2 - Yes	1 - No	1 - No	2 - Yes	1 - No	1 - No	1 - No	2 - Yes	2	2 - Yes	2 - Yes	> 3	1 - No	0	2 - Yes	2 - Yes	2 - Yes	2 - Yes	Poor	0
378	4	23	1 - Less than 25 years	2 - National high school leaving certificate or more	2 - Married	1 - Nulliparous	1	1	1	0	0	1	1	1	1	0	0	0	1	0	0	0	0	0	0	3 - Average	1 - No	1 - No	1 - No	1 - No	2 - No	1 - No	2 - Yes	1 - No	2 - Yes	2	2 - Yes	2 - Yes	? 3	1 - No	1	2 - Yes	2 - Yes	2 - Yes	2 - Yes	Poor	0
379	4	34	2 - 25 to 34 years	2 - National high school leaving certificate or more	2 - Married	1 - Nulliparous	1	1	1	0	0	1	1	1	1	0	0	0	1	1	0	0	0	0	0	3 - Average	1 - No	1 - No	1 - No	1 - No	2 - No	1 - No	1 - No	1 - No	2 - Yes	1	2 - Yes	2 - Yes	? 3	1 - No	0	1 - No	1 - No	1 - No		Average	0
380	4	27	2 - 25 to 34 years	2 - National high school leaving certificate or more	2 - Married	1 - Nulliparous	1	1	1	1	0	1	1	1	1	1	0	0	1	1	0	1	0	1	0	3 - Average	1 - No	NA	1 - No	2 - Yes	2 - No	1 - No	1 - No	1 - No	2 - Yes	1	2 - Yes	2 - Yes	> 3	1 - No	0	1 - No	1 - No	1 - No		Good	0
381	4	40	3 - 35 years and over	1 - Less than National high school leaving certificate	2 - Married	3 - 4 and more	1	0	1	0	1	1	1	1	1	0	0	0	0	0	0	0	0	0	0	2 - Poor	1 - No	1 - No	1 - No	1 - No	2 - No	1 - No	2 - Yes	1 - No	2 - Yes	1	2 - Yes	2 - Yes	? 3	1 - No	0	1 - No	1 - No	1 - No		Good	0
382	4	23	1 - Less than 25 years	2 - National high school leaving certificate or more	2 - Married	1 - Nulliparous	1	0	0	0	0	0	1	1	1	1	0	0	0	1	0	1	0	0	0	1 - Poorer	1 - No	NA	1 - No	1 - No	2 - No	1 - No	2 - Yes	1 - No	2 - Yes	1	2 - Yes	2 - Yes	? 3	1 - No	0	2 - Yes	1 - No	1 - No		Good	0
383	4	37	3 - 35 years and over	2 - National high school leaving certificate or more	2 - Married	2 - 1 to 3	1	1	1	0	1	1	1	1	1	1	0	0	1	0	0	0	1	0	0	5 - Wealthier	2 - Yes	2 - Yes	2 - Yes	1 - No	2 - No	1 - No	2 - Yes	1 - No	2 - Yes	2	2 - Yes	2 - Yes	? 3	2 - Yes	1	2 - Yes	2 - Yes	1 - No	2 - Yes	Average	1	1	1
384	4	24	1 - Less than 25 years	2 - National high school leaving certificate or more	2 - Married	2 - 1 to 3	1	1	1	0	0	1	1	0	1	0	0	0	0	0	0	0	0	0	0	1 - Poorer	1 - No	2 - Yes	1 - No	1 - No	2 - No	1 - No	2 - Yes	1 - No	2 - Yes	1	2 - Yes	2 - Yes	? 3	2 - Yes	0	1 - No	1 - No	1 - No		Good	0
385	4	25	2 - 25 to 34 years	2 - National high school leaving certificate or more	2 - Married	2 - 1 to 3	1	0	1	0	0	1	1	1	1	1	0	0	0	1	0	0	0	0	0	2 - Poor	1 - No	1 - No	1 - No	1 - No	2 - No	1 - No	2 - Yes	1 - No	2 - Yes	1	2 - Yes	2 - Yes	? 3	1 - No	0	1 - No	1 - No	1 - No		Good	0
386	4	21	1 - Less than 25 years	1 - Less than National high school leaving certificate	2 - Married	1 - Nulliparous	1	0	1	0	0	0	1	1	1	0	0	0	0	1	0	0	0	0	0	1 - Poorer	1 - No	1 - No	1 - No	1 - No	2 - No	1 - No	1 - No	1 - No	2 - Yes	1	2 - Yes	2 - Yes	> 3	1 - No	0	2 - Yes	2 - Yes	1 - No	2 - Yes	Good	0
387	4	28	2 - 25 to 34 years	2 - National high school leaving certificate or more	2 - Married	2 - 1 to 3	1	1	1	0	0	1	1	1	1	1	0	0	0	0	0	1	1	0	0	2 - Poor	1 - No	1 - No	1 - No	1 - No	2 - No	1 - No	2 - Yes	1 - No	2 - Yes	2	2 - Yes	2 - Yes	? 3	1 - No	0	1 - No	1 - No	1 - No		Good	0
388	4	26	2 - 25 to 34 years	2 - National high school leaving certificate or more	2 - Married	2 - 1 to 3	1	0	1	0	0	0	1	1	1	1	0	0	0	1	0	0	0	0	0	1 - Poorer	2 - Yes	1 - No	1 - No	1 - No	2 - No	1 - No	2 - Yes	1 - No	2 - Yes	1	2 - Yes	2 - Yes	? 3	1 - No	0	2 - Yes	2 - Yes	1 - No		Good	0
389	4	22	1 - Less than 25 years	2 - National high school leaving certificate or more	2 - Married	2 - 1 to 3	1	1	1	0	0	1	1	1	1	0	0	1	0	0	1	0	0	0	0	2 - Poor	2 - Yes	2 - Yes	2 - Yes	1 - No	2 - No	1 - No	2 - Yes	1 - No	2 - Yes	1	2 - Yes	2 - Yes	> 3	2 - Yes	1	2 - Yes	2 - Yes	2 - Yes	2 - Yes	Poor	1	1	0
390	4	28	2 - 25 to 34 years	2 - National high school leaving certificate or more	2 - Married	3 - 4 and more	1	1	1	0	0	1	1	1	1	0	0	0	1	0	0	0	0	1	0	3 - Average	1 - No	2 - Yes	1 - No	1 - No	2 - No	1 - No	2 - Yes	1 - No	2 - Yes	1	2 - Yes	2 - Yes	> 3	2 - Yes	0	2 - Yes	1 - No	1 - No		Good	0
391	4	30	2 - 25 to 34 years	2 - National high school leaving certificate or more	2 - Married	2 - 1 to 3	1	1	1	0	1	1	1	1	1	0	0	1	0	1	0	0	1	1	0	4 - Wealth	2 - Yes	2 - Yes	2 - Yes	1 - No	2 - No	1 - No	2 - Yes	1 - No	2 - Yes	2	2 - Yes	2 - Yes	> 3	2 - Yes	0	1 - No	1 - No	1 - No		Good	0
392	4	20	1 - Less than 25 years	2 - National high school leaving certificate or more	2 - Married	2 - 1 to 3	1	1	1	0	0	0	0	0	1	0	0	0	0	1	0	0	0	0	0	1 - Poorer	1 - No	1 - No	2 - Yes	1 - No	2 - No	1 - No	2 - Yes	1 - No	2 - Yes	1	2 - Yes	2 - Yes	> 3	1 - No	0	2 - Yes	2 - Yes	1 - No	2 - Yes	Average	0
393	4	32	2 - 25 to 34 years	1 - Less than National high school leaving certificate	2 - Married	3 - 4 and more	1	0	1	0	0	0	0	0	1	0	0	0	0	1	0	0	0	0	0	1 - Poorer	1 - No	NA	1 - No	1 - No	2 - No	1 - No	2 - Yes	1 - No	2 - Yes	1	1 - No	2 - Yes	> 3	2 - Yes	0	2 - Yes	1 - No	1 - No		Average	0
394	4	28	2 - 25 to 34 years	2 - National high school leaving certificate or more	2 - Married	2 - 1 to 3	1	0	1	0	0	1	1	0	1	1	1	0	1	1	0	0	0	0	0	1 - Poorer	1 - No	NA	1 - No	NA	2 - No	1 - No	2 - Yes	1 - No	2 - Yes	2	2 - Yes	2 - Yes	? 3	1 - No	0	1 - No	1 - No	1 - No		Poor	0
395	4	20	1 - Less than 25 years	1 - Less than National high school leaving certificate	1 - Single	1 - Nulliparous	1	0	0	0	0	0	1	0	1	0	0	0	0	1	0	0	0	0	0	1 - Poorer	1 - No	1 - No	1 - No	1 - No	2 - No	1 - No	2 - Yes	1 - No	2 - Yes	1	2 - Yes	2 - Yes	? 3	1 - No	0	2 - Yes	1 - No	1 - No		Good	0
396	4	30	2 - 25 to 34 years	2 - National high school leaving certificate or more	2 - Married	2 - 1 to 3	1	0	1	0	0	1	1	1	1	1	0	0	1	1	0	0	0	0	0	2 - Poor	1 - No	1 - No	1 - No	1 - No	2 - No	1 - No	2 - Yes	1 - No	2 - Yes	1	2 - Yes	2 - Yes	? 3	1 - No	0	2 - Yes	2 - Yes	1 - No	2 - Yes	Good	0
397	4	27	2 - 25 to 34 years	2 - National high school leaving certificate or more	2 - Married	2 - 1 to 3	1	0	1	0	1	1	1	1	1	1	0	1	0	0	0	0	0	0	0	2 - Poor	1 - No	1 - No	1 - No	1 - No	2 - No	1 - No	2 - Yes	1 - No	2 - Yes	2	2 - Yes	2 - Yes	> 3	1 - No	0	2 - Yes	2 - Yes	1 - No	2 - Yes	Average	0
398	4	33	2 - 25 to 34 years	2 - National high school leaving certificate or more	2 - Married	2 - 1 to 3	1	0	1	0	1	1	1	1	1	1	0	0	1	1	0	0	1	0	0	4 - Wealth	2 - Yes	2 - Yes	1 - No	1 - No	2 - No	1 - No	2 - Yes	1 - No	2 - Yes	2	2 - Yes	2 - Yes	> 3	1 - No	0	2 - Yes	1 - No	1 - No		Good	0
399	4	28	2 - 25 to 34 years	2 - National high school leaving certificate or more	2 - Married	1 - Nulliparous	0	1	1	0	1	1	1	1	1	1	0	0	1	0	0	0	1	0	0	4 - Wealth	1 - No	1 - No	1 - No	1 - No	2 - No	1 - No	2 - Yes	1 - No	2 - Yes	2	2 - Yes	2 - Yes	? 3	1 - No	0	1 - No	1 - No	1 - No		Average	0
400	4	24	1 - Less than 25 years	2 - National high school leaving certificate or more	2 - Married	2 - 1 to 3	1	0	1	0	0	0	1	1	1	1	0	0	0	0	0	0	0	0	0	1 - Poorer	1 - No	1 - No	1 - No	1 - No	2 - No	1 - No	2 - Yes	1 - No	2 - Yes	3	2 - Yes	2 - Yes	? 3	2 - Yes	0	1 - No	1 - No	1 - No		Good	0
401	4	24	1 - Less than 25 years	2 - National high school leaving certificate or more	2 - Married	1 - Nulliparous	1	0	1	0	1	0	1	1	1	0	0	0	0	1	0	0	0	0	0	1 - Poorer	1 - No	1 - No	1 - No	1 - No	2 - No	1 - No	2 - Yes	1 - No	2 - Yes	1	2 - Yes	2 - Yes	> 3	1 - No	0	1 - No	1 - No	1 - No		Good	0
402	4	30	2 - 25 to 34 years	2 - National high school leaving certificate or more	2 - Married	1 - Nulliparous	1	1	1	0	0	0	1	1	1	0	0	0	1	0	1	0	0	0	0	2 - Poor	1 - No	2 - Yes	1 - No	1 - No	2 - No	1 - No	2 - Yes	1 - No	2 - Yes	1	2 - Yes	2 - Yes	> 3	1 - No	1	1 - No	2 - Yes	1 - No	2 - Yes	Average	0
403	4	34	2 - 25 to 34 years	1 - Less than National high school leaving certificate	2 - Married	3 - 4 and more	1	0	0	0	0	0	0	0	1	0	0	0	0	0	0	0	0	0	0	1 - Poorer	1 - No	1 - No	1 - No	1 - No	2 - Yes	1 - No	1 - No	1 - No	1 - No	2	1 - No	2 - Yes	> 3	1 - No	1	2 - Yes	2 - Yes	1 - No	2 - Yes	Poor	0
404	4	26	2 - 25 to 34 years	2 - National high school leaving certificate or more	2 - Married	2 - 1 to 3	1	0	1	0	0	1	0	1	1	0	0	0	1	1	0	0	0	0	0	1 - Poorer	1 - No	1 - No	1 - No	1 - No	2 - No	1 - No	2 - Yes	1 - No	2 - Yes	1	2 - Yes	2 - Yes	? 3	1 - No	0	1 - No	1 - No	1 - No		Good	0
405	4	26	2 - 25 to 34 years	2 - National high school leaving certificate or more	2 - Married	2 - 1 to 3	1	0	1	0	0	1	1	1	1	0	0	1	0	0	0	0	0	0	0	2 - Poor	1 - No	1 - No	1 - No	1 - No	2 - No	1 - No	2 - Yes	1 - No	2 - Yes	1	2 - Yes	2 - Yes	? 3	1 - No	0	2 - Yes	1 - No	1 - No		Average	0
406	4	30	2 - 25 to 34 years	2 - National high school leaving certificate or more	2 - Married	2 - 1 to 3	1	0	1	0	0	1	1	1	1	1	0	0	1	1	0	0	0	0	0	2 - Poor	1 - No	1 - No	1 - No	1 - No	2 - No	1 - No	2 - Yes	1 - No	2 - Yes	2	2 - Yes	2 - Yes	> 3	1 - No	0	1 - No	1 - No	1 - No		Good	0
407	4	27	2 - 25 to 34 years	2 - National high school leaving certificate or more	2 - Married	2 - 1 to 3	1	0	1	0	0	0	1	1	1	1	1	0	1	1	0	0	0	0	0	1 - Poorer	1 - No	1 - No	1 - No	1 - No	2 - No	1 - No	2 - Yes	1 - No	2 - Yes	2	2 - Yes	2 - Yes	> 3	1 - No	0	2 - Yes	1 - No	1 - No		Good	0
408	4	29	2 - 25 to 34 years	2 - National high school leaving certificate or more	2 - Married	2 - 1 to 3	1	1	1	0	0	1	1	1	1	1	0	1	1	0	0	0	0	0	0	4 - Wealth	1 - No	1 - No	1 - No	1 - No	2 - No	1 - No	2 - Yes	1 - No	2 - Yes	2	2 - Yes	2 - Yes	> 3	1 - No	1	2 - Yes	2 - Yes	2 - Yes	2 - Yes	Poor	0
409	4	24	1 - Less than 25 years	1 - Less than National high school leaving certificate	1 - Single	2 - 1 to 3	1	1	1	0	0	0	0	1	0	0	0	0	0	1	0	0	0	0	0	1 - Poorer	1 - No	1 - No	2 - Yes	1 - No	2 - No	1 - No	2 - Yes	1 - No	2 - Yes	1	2 - Yes	2 - Yes	> 3	1 - No	0	2 - Yes	1 - No	1 - No		Good	0
410	4	30	2 - 25 to 34 years	2 - National high school leaving certificate or more	2 - Married	2 - 1 to 3	1	1	1	0	1	1	1	1	1	0	0	0	1	0	0	0	1	0	0	5 - Wealthier	2 - Yes	2 - Yes	2 - Yes	1 - No	2 - No	1 - No	1 - No	2 - Yes	2 - Yes	2	2 - Yes	2 - Yes	? 3	1 - No	0	1 - No	1 - No	1 - No		Good	0
411	4	29	2 - 25 to 34 years	2 - National high school leaving certificate or more	2 - Married	2 - 1 to 3	1	1	1	0	0	1	1	1	1	0	0	0	0	0	0	0	0	0	0	2 - Poor	1 - No	2 - Yes	2 - Yes	1 - No	2 - No	1 - No	2 - Yes	1 - No	2 - Yes	2	2 - Yes	2 - Yes	? 3	1 - No	0	1 - No	1 - No	1 - No		Average	0
412	4	32	2 - 25 to 34 years	2 - National high school leaving certificate or more	2 - Married	3 - 4 and more	1	1	1	0	0	1	0	1	1	0	0	0	0	1	0	0	0	0	0	1 - Poorer	1 - No	1 - No	1 - No	1 - No	2 - No	1 - No	2 - Yes	1 - No	2 - Yes	2	2 - Yes	2 - Yes	? 3	2 - Yes	0	1 - No	1 - No	1 - No		Good	0
413	4	24	1 - Less than 25 years	1 - Less than National high school leaving certificate	2 - Married	2 - 1 to 3	1	0	1	0	0	0	1	1	0	0	0	0	0	1	0	0	0	0	0	1 - Poorer	1 - No	1 - No	1 - No	1 - No	2 - No	1 - No	2 - Yes	1 - No	2 - Yes	2	2 - Yes	2 - Yes	? 3	1 - No	1	2 - Yes	2 - Yes	2 - Yes	2 - Yes	Average	1	1	1
414	4	27	2 - 25 to 34 years	1 - Less than National high school leaving certificate	2 - Married	2 - 1 to 3	1	0	1	0	1	0	0	1	0	0	0	1	1	0	0	0	0	0	0	1 - Poorer	1 - No	1 - No	1 - No	1 - No	2 - Yes	2 - Yes	2 - Yes	1 - No	2 - Yes	1	2 - Yes	2 - Yes	> 3	2 - Yes	0	1 - No	1 - No	1 - No		Good	0
415	3	23	1 - Less than 25 years	1 - Less than National high school leaving certificate	1 - Single	2 - 1 to 3	1	0	1	0	0	0	0	0	1	0	0	0	0	1	0	0	0	0	0	1 - Poorer	1 - No	1 - No	1 - No	1 - No	2 - No	1 - No	2 - Yes	1 - No	2 - Yes	1	2 - Yes	2 - Yes	? 3	1 - No	0	2 - Yes	2 - Yes	1 - No	2 - Yes	Average	0
416	4	26	2 - 25 to 34 years	1 - Less than National high school leaving certificate	1 - Single	2 - 1 to 3	1	1	1	0	0	0	0	1	0	0	0	0	1	1	0	0	0	0	0	1 - Poorer	1 - No	1 - No	1 - No	1 - No	2 - No	1 - No	2 - Yes	1 - No	2 - Yes	2	2 - Yes	2 - Yes	? 3	2 - Yes	0	1 - No	1 - No	1 - No		Good	0
417	4	38	3 - 35 years and over	2 - National high school leaving certificate or more	2 - Married	3 - 4 and more	1	1	1	0	1	1	1	1	1	1	0	1	1	1	0	0	1	1	1	5 - Wealthier	2 - Yes	2 - Yes	2 - Yes	1 - No	2 - No	1 - No	2 - Yes	1 - No	2 - Yes	2	2 - Yes	2 - Yes	? 3	2 - Yes	0	1 - No	1 - No	1 - No		Good	0
418	4	24	1 - Less than 25 years	2 - National high school leaving certificate or more	1 - Single	1 - Nulliparous	1	0	1	0	0	0	1	1	1	0	0	0	0	1	0	0	0	0	0	1 - Poorer	1 - No	1 - No	1 - No	1 - No	2 - No	1 - No	2 - Yes	1 - No	2 - Yes	1	2 - Yes	2 - Yes	? 3	1 - No	0	2 - Yes	2 - Yes	1 - No	2 - Yes	Good	0
419	4	26	2 - 25 to 34 years	2 - National high school leaving certificate or more	2 - Married	2 - 1 to 3	1	0	1	0	0	0	1	1	1	1	0	0	1	0	0	0	0	0	0	2 - Poor	1 - No	1 - No	1 - No	1 - No	2 - No	1 - No	2 - Yes	1 - No	2 - Yes	1	2 - Yes	2 - Yes	? 3	1 - No	0	1 - No	1 - No	1 - No		Good	0
420	4	30	2 - 25 to 34 years	2 - National high school leaving certificate or more	2 - Married	2 - 1 to 3	1	0	1	0	1	1	1	1	1	1	0	0	1	0	0	0	1	0	0	4 - Wealth	2 - Yes	2 - Yes	1 - No	1 - No	2 - No	1 - No	2 - Yes	1 - No	2 - Yes	2	2 - Yes	2 - Yes	> 3	1 - No	0	2 - Yes	1 - No	1 - No		Good	0
421	4	25	2 - 25 to 34 years	1 - Less than National high school leaving certificate	2 - Married	1 - Nulliparous	1	0	1	0	0	0	1	0	1	1	0	0	1	1	0	0	0	0	0	1 - Poorer	1 - No	1 - No	1 - No	1 - No	2 - No	1 - No	2 - Yes	1 - No	2 - Yes	1	2 - Yes	2 - Yes	? 3	1 - No	0	1 - No	1 - No	1 - No		Good	0
422	4	28	2 - 25 to 34 years	2 - National high school leaving certificate or more	2 - Married	2 - 1 to 3	1	0	1	0	1	1	1	1	1	1	0	0	1	1	0	1	0	0	0	3 - Average	1 - No	1 - No	1 - No	1 - No	2 - No	1 - No	2 - Yes	1 - No	2 - Yes	2	2 - Yes	2 - Yes	? 3	2 - Yes	0	1 - No	1 - No	1 - No		Good	0
423	4	25	2 - 25 to 34 years	1 - Less than National high school leaving certificate	1 - Single	1 - Nulliparous	1	0	0	0	0	0	1	0	1	0	0	0	0	1	0	0	0	0	0	1 - Poorer	1 - No	1 - No	1 - No	1 - No	2 - No	1 - No	2 - Yes	1 - No	2 - Yes	1	2 - Yes	2 - Yes	? 3	1 - No	1	2 - Yes	2 - Yes	2 - Yes	2 - Yes	Poor	0
424	4	32	2 - 25 to 34 years	2 - National high school leaving certificate or more	2 - Married	2 - 1 to 3	1	0	1	0	1	1	1	1	1	1	0	0	1	0	0	0	1	0	0	4 - Wealth	1 - No	1 - No	1 - No	1 - No	2 - No	1 - No	2 - Yes	1 - No	2 - Yes	2	2 - Yes	2 - Yes	> 3	1 - No	0	1 - No	1 - No	1 - No		Average	0
425	4	33	2 - 25 to 34 years	2 - National high school leaving certificate or more	2 - Married	2 - 1 to 3	1	1	1	0	1	1	1	1	1	1	0	0	1	0	0	0	1	0	0	5 - Wealthier	1 - No	1 - No	1 - No	1 - No	2 - No	1 - No	2 - Yes	1 - No	2 - Yes	2	2 - Yes	2 - Yes	> 3	1 - No	0	2 - Yes	1 - No	1 - No		Average	0
426	4	32	2 - 25 to 34 years	2 - National high school leaving certificate or more	2 - Married	1 - Nulliparous	1	1	1	0	1	1	0	1	1	1	0	1	0	1	0	0	0	0	0	2 - Poor	1 - No	1 - No	1 - No	1 - No	2 - No	1 - No	2 - Yes	1 - No	2 - Yes	1	2 - Yes	2 - Yes	? 3	1 - No	0	1 - No	1 - No	1 - No		Average	0
427	4	26	2 - 25 to 34 years	1 - Less than National high school leaving certificate	2 - Married	3 - 4 and more	1	1	1	0	0	1	0	1	1	0	0	1	0	1	0	0	0	0	0	1 - Poorer	1 - No	1 - No	1 - No	1 - No	2 - Yes	1 - No	1 - No	2 - Yes	2 - Yes	1	2 - Yes	2 - Yes	> 3	1 - No	1	2 - Yes	2 - Yes	2 - Yes	1 - No	Poor	0
428	4	22	1 - Less than 25 years	1 - Less than National high school leaving certificate	2 - Married	2 - 1 to 3	1	0	1	0	0	1	0	0	1	0	0	0	0	0	0	0	0	0	0	1 - Poorer	1 - No	1 - No	1 - No	1 - No	2 - Yes	1 - No	2 - Yes	1 - No	2 - Yes	1	2 - Yes	2 - Yes	> 3	1 - No	0	1 - No	1 - No	1 - No		Average	0
429	4	38	3 - 35 years and over	2 - National high school leaving certificate or more	2 - Married	3 - 4 and more	1	1	1	0	1	1	1	1	1	0	0	0	1	0	0	0	0	0	0	4 - Wealth	1 - No	1 - No	1 - No	1 - No	2 - No	1 - No	2 - Yes	1 - No	2 - Yes	2	2 - Yes	2 - Yes	> 3	1 - No	1	2 - Yes	2 - Yes	2 - Yes	2 - Yes	Poor	0
430	4	34	2 - 25 to 34 years	1 - Less than National high school leaving certificate	1 - Single	3 - 4 and more	0	0	0	0	0	0	0	0	1	0	1	0	0	1	0	1	0	0	0	1 - Poorer	1 - No	1 - No	1 - No	1 - No	2 - Yes	1 - No	1 - No	2 - Yes	2 - Yes	1	2 - Yes	2 - Yes	? 3	1 - No	0	2 - Yes	1 - No	1 - No		Good	0
431	4	27	2 - 25 to 34 years	2 - National high school leaving certificate or more	2 - Married	2 - 1 to 3	1	0	1	0	0	0	1	1	1	1	0	0	0	1	0	0	0	0	0	1 - Poorer	1 - No	1 - No	1 - No	1 - No	2 - No	1 - No	2 - Yes	1 - No	2 - Yes	1	2 - Yes	2 - Yes	> 3	1 - No	0	1 - No	1 - No	1 - No		Good	0
432	4	18	1 - Less than 25 years	1 - Less than National high school leaving certificate	1 - Single	1 - Nulliparous	1	0	1	0	0	1	1	0	1	1	0	0	0	1	0	0	0	0	0	1 - Poorer	1 - No	1 - No	1 - No	1 - No	2 - No	1 - No	2 - Yes	1 - No	2 - Yes	1	2 - Yes	2 - Yes	? 3	1 - No	0	1 - No	1 - No	1 - No		Average	0
433	4	34	2 - 25 to 34 years	2 - National high school leaving certificate or more	2 - Married	2 - 1 to 3	1	1	1	0	1	1	1	1	1	1	0	0	1	1	0	0	1	0	0	5 - Wealthier	2 - Yes	2 - Yes	1 - No	1 - No	2 - No	1 - No	2 - Yes	1 - No	2 - Yes	1	2 - Yes	2 - Yes	? 3	2 - Yes	0	1 - No	1 - No	1 - No		Good	0
434	4	19	1 - Less than 25 years	2 - National high school leaving certificate or more	2 - Married	1 - Nulliparous	1	0	1	0	0	0	1	1	1	1	0	0	0	1	0	0	0	0	0	1 - Poorer	1 - No	1 - No	1 - No	1 - No	2 - No	1 - No	2 - Yes	1 - No	2 - Yes	1	2 - Yes	2 - Yes	> 3	1 - No	0	2 - Yes	2 - Yes	1 - No	2 - Yes	Average	0
435	4	35	3 - 35 years and over	2 - National high school leaving certificate or more	2 - Married	3 - 4 and more	1	1	1	0	1	1	1	1	1	1	0	0	1	0	0	0	1	0	0	5 - Wealthier	1 - No	1 - No	1 - No	1 - No	2 - No	1 - No	2 - Yes	1 - No	2 - Yes	2	2 - Yes	2 - Yes	? 3	1 - No	0	2 - Yes	1 - No	1 - No		Good	0
436	4	30	2 - 25 to 34 years	2 - National high school leaving certificate or more	2 - Married	2 - 1 to 3	1	1	1	0	1	1	1	1	1	1	0	1	1	1	0	0	0	0	0	5 - Wealthier	1 - No	1 - No	1 - No	1 - No	2 - No	1 - No	2 - Yes	1 - No	2 - Yes	1	2 - Yes	2 - Yes	? 3	1 - No	1	1 - No	2 - Yes	1 - No	2 - Yes	Average	0
437	4	21	1 - Less than 25 years	1 - Less than National high school leaving certificate	1 - Single	1 - Nulliparous	1	0	1	0	0	0	1	0	1	1	0	0	0	0	1	0	0	0	0	1 - Poorer	1 - No	1 - No	1 - No	1 - No	2 - No	1 - No	2 - Yes	1 - No	2 - Yes	1	2 - Yes	2 - Yes	? 3	1 - No	0	1 - No	1 - No	1 - No		Good	0
438	4	25	2 - 25 to 34 years	2 - National high school leaving certificate or more	2 - Married	2 - 1 to 3	1	0	1	0	0	1	1	1	1	1	0	0	1	1	0	0	0	0	0	2 - Poor	1 - No	1 - No	1 - No	1 - No	2 - No	1 - No	2 - Yes	1 - No	2 - Yes	1	2 - Yes	2 - Yes	? 3	1 - No	0	2 - Yes	1 - No	1 - No		Average	0
439	4	38	3 - 35 years and over	2 - National high school leaving certificate or more	2 - Married	3 - 4 and more	1	1	1	0	1	1	1	0	0	0	0	0	0	1	1	0	0	0	0	1 - Poorer	1 - No	2 - Yes	1 - No	1 - No	2 - Yes	2 - Yes	2 - Yes	1 - No	2 - Yes	1	2 - Yes	2 - Yes	> 3	1 - No	0	2 - Yes	2 - Yes	1 - No	2 - Yes	Poor	1	0	1
440	4	24	1 - Less than 25 years	2 - National high school leaving certificate or more	2 - Married	2 - 1 to 3	1	1	1	0	1	1	1	1	1	0	0	1	1	0	0	1	1	0	0	5 - Wealthier	2 - Yes	2 - Yes	2 - Yes	2 - Yes	2 - No	1 - No	2 - Yes	1 - No	2 - Yes	2	2 - Yes	2 - Yes	? 3	1 - No	1	2 - Yes	2 - Yes	1 - No	1 - No	Poor	1	1	0
441	4	20	1 - Less than 25 years	1 - Less than National high school leaving certificate	1 - Single	1 - Nulliparous	1	0	1	0	0	0	0	0	1	0	0	0	0	0	0	0	0	0	0	1 - Poorer	1 - No	1 - No	1 - No	1 - No	2 - No	1 - No	2 - Yes	1 - No	2 - Yes	1	2 - Yes	2 - Yes	? 3	1 - No	1	1 - No	2 - Yes	1 - No	2 - Yes	Average	0
442	4	25	2 - 25 to 34 years	2 - National high school leaving certificate or more	2 - Married	1 - Nulliparous	1	1	1	0	0	1	1	1	1	1	0	0	1	1	0	1	0	0	0	3 - Average	1 - No	1 - No	1 - No	1 - No	2 - No	1 - No	2 - Yes	1 - No	2 - Yes	1	2 - Yes	2 - Yes	? 3	1 - No	0	1 - No	1 - No	1 - No		Good	0
443	4	24	1 - Less than 25 years	1 - Less than National high school leaving certificate	1 - Single	2 - 1 to 3	1	1	1	0	0	1	1	0	0	0	0	0	0	1	0	0	0	0	0	1 - Poorer	1 - No	1 - No	1 - No	1 - No	2 - Yes	1 - No	1 - No	1 - No	2 - Yes	1	2 - Yes	2 - Yes	? 3	1 - No	0	2 - Yes	1 - No	1 - No		Good	0
445	4	25	2 - 25 to 34 years	2 - National high school leaving certificate or more	2 - Married	2 - 1 to 3	1	1	1	0	0	1	1	1	1	1	0	1	1	1	0	1	0	0	0	3 - Average	1 - No	1 - No	1 - No	1 - No	2 - No	1 - No	2 - Yes	1 - No	2 - Yes	2	2 - Yes	2 - Yes	? 3	1 - No	1	1 - No	2 - Yes	1 - No	2 - Yes	Average	0
445	4	30	2 - 25 to 34 years	2 - National high school leaving certificate or more	2 - Married	3 - 4 and more	1	1	1	0	0	0	0	0	1	0	0	0	0	0	0	0	0	0	0	1 - Poorer	1 - No	1 - No	1 - No	1 - No	2 - No	1 - No	1 - No	2 - Yes	2 - Yes	1	2 - Yes	2 - Yes	> 3	1 - No	1	1 - No	2 - Yes	1 - No	2 - Yes	Poor	0
446	4	34	2 - 25 to 34 years	2 - National high school leaving certificate or more	2 - Married	3 - 4 and more	1	1	1	0	1	1	1	1	1	0	1	0	1	0	0	0	1	0	1	5 - Wealthier	2 - Yes	2 - Yes	2 - Yes	1 - No	2 - No	1 - No	2 - Yes	1 - No	2 - Yes	1	2 - Yes	2 - Yes	? 3	1 - No	1	2 - Yes	2 - Yes	1 - No	2 - Yes	Poor	0
447	4	33	2 - 25 to 34 years	2 - National high school leaving certificate or more	2 - Married	2 - 1 to 3	1	1	1	1	1	1	1	1	1	0	0	0	1	1	0	0	1	0	0	5 - Wealthier	2 - Yes	2 - Yes	2 - Yes	1 - No	2 - No	1 - No	2 - Yes	1 - No	2 - Yes	2	2 - Yes	2 - Yes	? 3	1 - No	1	2 - Yes	2 - Yes	2 - Yes	2 - Yes	Poor	1	1	1
448	4	30	2 - 25 to 34 years	2 - National high school leaving certificate or more	2 - Married	2 - 1 to 3	1	1	1	0	1	1	1	1	1	0	0	0	0	0	0	0	1	1	0	4 - Wealth	1 - No	2 - Yes	2 - Yes	1 - No	2 - No	1 - No	2 - Yes	1 - No	2 - Yes	2	2 - Yes	2 - Yes	? 3	1 - No	0	1 - No	1 - No	1 - No		Good	0
449	4	36	3 - 35 years and over	1 - Less than National high school leaving certificate	2 - Married	3 - 4 and more	1	0	1	0	0	0	0	0	1	0	1	0	0	1	0	0	0	1	0	1 - Poorer	1 - No	1 - No	1 - No	1 - No	2 - Yes	1 - No	1 - No	1 - No	2 - Yes	1	2 - Yes	2 - Yes	? 3	1 - No	0	1 - No	1 - No	1 - No		Average	0
450	4	27	2 - 25 to 34 years	2 - National high school leaving certificate or more	2 - Married	2 - 1 to 3	1	1	1	0	0	0	1	1	1	1	0	0	0	1	0	1	0	0	0	1 - Poorer	1 - No	1 - No	1 - No	1 - No	2 - No	1 - No	2 - Yes	1 - No	2 - Yes	1	2 - Yes	2 - Yes	? 3	1 - No	0	1 - No	1 - No	1 - No		Good	0
451	4	30	2 - 25 to 34 years	2 - National high school leaving certificate or more	2 - Married	2 - 1 to 3	1	0	1	0	0	1	1	1	1	1	0	0	0	1	0	1	1	0	0	2 - Poor	1 - No	1 - No	1 - No	1 - No	2 - No	1 - No	2 - Yes	1 - No	2 - Yes	2	2 - Yes	2 - Yes	? 3	1 - No	0	2 - Yes	1 - No	1 - No		Good	0
452	4	28	2 - 25 to 34 years	2 - National high school leaving certificate or more	2 - Married	1 - Nulliparous	1	1	1	0	0	1	1	1	1	1	0	0	0	1	0	0	1	0	0	3 - Average	1 - No	1 - No	1 - No	1 - No	2 - No	1 - No	2 - Yes	1 - No	2 - Yes	2	2 - Yes	2 - Yes	? 3	1 - No	0	1 - No	1 - No	1 - No		Good	0
453	4	31	2 - 25 to 34 years	1 - Less than National high school leaving certificate	2 - Married	3 - 4 and more	0	1	1	0	0	0	0	1	1	0	0	1	0	1	0	0	0	0	0	1 - Poorer	1 - No	1 - No	1 - No	1 - No	2 - No	1 - No	2 - Yes	1 - No	2 - Yes	2	2 - Yes	2 - Yes	? 3	1 - No	1	2 - Yes	2 - Yes	1 - No	2 - Yes	Average	0
454	4	19	1 - Less than 25 years	2 - National high school leaving certificate or more	1 - Single	1 - Nulliparous	1	0	1	0	0	1	1	1	1	1	0	0	0	0	0	0	0	0	0	2 - Poor	1 - No	1 - No	1 - No	1 - No	2 - No	1 - No	2 - Yes	1 - No	2 - Yes	1	2 - Yes	2 - Yes	? 3	1 - No	0	2 - Yes	1 - No	1 - No		Average	0
454	4	29	2 - 25 to 34 years	2 - National high school leaving certificate or more	2 - Married	2 - 1 to 3	1	1	1	0	0	1	1	1	1	1	1	0	0	1	0	0	1	0	0	2 - Poor	1 - No	1 - No	1 - No	1 - No	2 - No	1 - No	2 - Yes	1 - No	2 - Yes	1	2 - Yes	2 - Yes	? 3	1 - No	0	1 - No	1 - No	1 - No		Good	0
456	4	25	2 - 25 to 34 years	2 - National high school leaving certificate or more	2 - Married	2 - 1 to 3	1	0	1	0	0	1	1	1	1	1	0	0	0	1	0	0	0	0	0	2 - Poor	1 - No	1 - No	1 - No	1 - No	2 - No	1 - No	2 - Yes	1 - No	2 - Yes	1	2 - Yes	2 - Yes	> 3	1 - No	0	1 - No	1 - No	1 - No		Good	0
457	4	34	2 - 25 to 34 years	2 - National high school leaving certificate or more	1 - Single	2 - 1 to 3	1	1	1	0	0	0	1	1	1	1	0	0	1	0	0	0	1	0	0	2 - Poor	1 - No	1 - No	1 - No	1 - No	2 - No	1 - No	2 - Yes	1 - No	2 - Yes	2	2 - Yes	2 - Yes	> 3	2 - Yes	0	1 - No	1 - No	1 - No		Good	0
458	4	28	2 - 25 to 34 years	2 - National high school leaving certificate or more	2 - Married	2 - 1 to 3	1	1	1	0	0	0	1	1	1	1	0	0	1	0	0	0	0	0	0	2 - Poor	1 - No	1 - No	1 - No	1 - No	2 - No	1 - No	2 - Yes	1 - No	2 - Yes	1	2 - Yes	2 - Yes	? 3	1 - No	1	2 - Yes	2 - Yes	2 - Yes	2 - Yes	Poor	0
459	4	20	1 - Less than 25 years	2 - National high school leaving certificate or more	2 - Married	1 - Nulliparous	1	1	1	0	0	0	0	1	1	0	1	0	1	1	0	0	0	0	0	1 - Poorer	1 - No	1 - No	1 - No	1 - No	2 - No	1 - No	2 - Yes	1 - No	2 - Yes	1	2 - Yes	2 - Yes	? 3	2 - Yes	0	2 - Yes	1 - No	1 - No		Average	0
460	4	28	2 - 25 to 34 years	2 - National high school leaving certificate or more	2 - Married	2 - 1 to 3	1	0	1	0	0	0	1	1	1	1	0	0	1	1	0	0	0	0	0	1 - Poorer	2 - Yes	2 - Yes	2 - Yes	2 - Yes	2 - No	1 - No	2 - Yes	1 - No	2 - Yes	1	1 - No	2 - Yes	? 3	1 - No	1	2 - Yes	2 - Yes	1 - No	2 - Yes	Average	0
461	4	35	3 - 35 years and over	2 - National high school leaving certificate or more	2 - Married	2 - 1 to 3	1	1	1	0	1	1	1	1	1	1	0	0	1	0	0	0	1	0	0	5 - Wealthier	1 - No	1 - No	1 - No	1 - No	2 - No	1 - No	2 - Yes	1 - No	2 - Yes	2	2 - Yes	2 - Yes	> 3	1 - No	0	1 - No	1 - No	1 - No		Good	0
462	4	32	2 - 25 to 34 years	2 - National high school leaving certificate or more	1 - Single	2 - 1 to 3	1	0	1	0	1	1	1	1	1	0	0	0	1	1	0	0	0	0	0	2 - Poor	1 - No	1 - No	1 - No	1 - No	2 - No	1 - No	2 - Yes	1 - No	2 - Yes	1	2 - Yes	2 - Yes	? 3	1 - No	0	1 - No	1 - No	1 - No		Average	0
463	4	27	2 - 25 to 34 years	1 - Less than National high school leaving certificate	2 - Married	1 - Nulliparous	1	0	1	0	0	0	1	0	1	1	0	0	0	1	0	0	0	0	0	1 - Poorer	1 - No	1 - No	1 - No	1 - No	2 - No	1 - No	2 - Yes	1 - No	2 - Yes	1	2 - Yes	2 - Yes	? 3	2 - Yes	0	1 - No	1 - No	1 - No		Average	0
464	4	24	1 - Less than 25 years	2 - National high school leaving certificate or more	2 - Married	2 - 1 to 3	1	0	1	0	0	0	1	1	1	1	0	0	1	1	0	0	0	0	0	1 - Poorer	1 - No	1 - No	1 - No	1 - No	2 - No	1 - No	2 - Yes	1 - No	2 - Yes	1	2 - Yes	2 - Yes	? 3	1 - No	1	2 - Yes	2 - Yes	2 - Yes	2 - Yes	Poor	0
465	4	27	2 - 25 to 34 years	2 - National high school leaving certificate or more	2 - Married	2 - 1 to 3	1	1	1	0	1	1	1	1	1	1	0	0	1	0	0	0	1	0	0	5 - Wealthier	1 - No	1 - No	1 - No	1 - No	2 - No	1 - No	2 - Yes	1 - No	2 - Yes	1	2 - Yes	2 - Yes	> 3	1 - No	0	2 - Yes	2 - Yes	1 - No	2 - Yes	Good	0
466	4	30	2 - 25 to 34 years	2 - National high school leaving certificate or more	2 - Married	2 - 1 to 3	1	1	1	0	1	1	1	1	1	1	0	0	1	0	0	0	1	0	0	5 - Wealthier	1 - No	1 - No	1 - No	1 - No	2 - No	1 - No	2 - Yes	1 - No	2 - Yes	2	2 - Yes	2 - Yes	? 3	2 - Yes	0	1 - No	1 - No	1 - No		Average	0
467	4	35	3 - 35 years and over	2 - National high school leaving certificate or more	2 - Married	3 - 4 and more	1	1	1	0	0	1	1	1	1	1	0	0	1	1	0	0	0	0	0	3 - Average	2 - Yes	1 - No	1 - No	1 - No	2 - No	1 - No	2 - Yes	1 - No	2 - Yes	2	2 - Yes	2 - Yes	? 3	1 - No	0	2 - Yes	1 - No	1 - No		Average	0
468	4	28	2 - 25 to 34 years	2 - National high school leaving certificate or more	2 - Married	2 - 1 to 3	1	0	1	0	0	1	1	1	1	1	0	0	0	1	1	0	0	0	0	2 - Poor	1 - No	1 - No	1 - No	1 - No	2 - No	1 - No	2 - Yes	1 - No	2 - Yes	1	2 - Yes	2 - Yes	? 3	2 - Yes	0	1 - No	1 - No	1 - No		Good	0
469	4	37	3 - 35 years and over	2 - National high school leaving certificate or more	2 - Married	3 - 4 and more	1	1	1	0	1	1	1	1	1	1	0	0	1	0	0	0	1	0	0	5 - Wealthier	2 - Yes	1 - No	1 - No	1 - No	2 - No	1 - No	2 - Yes	1 - No	2 - Yes	2	2 - Yes	2 - Yes	> 3	1 - No	0	1 - No	1 - No	1 - No		Good	0
470	4	28	2 - 25 to 34 years	2 - National high school leaving certificate or more	2 - Married	2 - 1 to 3	1	0	1	0	0	0	1	1	1	1	0	0	1	1	0	0	0	0	0	1 - Poorer	1 - No	1 - No	1 - No	1 - No	2 - No	1 - No	2 - Yes	1 - No	2 - Yes	1	2 - Yes	2 - Yes	? 3	1 - No	1	2 - Yes	2 - Yes	2 - Yes	2 - Yes	Poor	0
471	4	21	1 - Less than 25 years	2 - National high school leaving certificate or more	2 - Married	1 - Nulliparous	1	0	0	0	0	0	0	1	1	1	0	0	0	1	0	1	0	0	0	1 - Poorer	1 - No	1 - No	1 - No	1 - No	2 - No	1 - No	2 - Yes	1 - No	2 - Yes	1	2 - Yes	2 - Yes	? 3	1 - No	0	1 - No	1 - No	1 - No		Good	0
472	4	35	3 - 35 years and over	1 - Less than National high school leaving certificate	2 - Married	3 - 4 and more	1	0	1	0	0	0	1	1	1	1	1	0	0	1	0	0	0	0	0	1 - Poorer	1 - No	1 - No	1 - No	1 - No	2 - No	1 - No	2 - Yes	1 - No	2 - Yes	1	2 - Yes	2 - Yes	? 3	1 - No	1	2 - Yes	2 - Yes	1 - No	2 - Yes	Good	0
473	4	26	2 - 25 to 34 years	2 - National high school leaving certificate or more	2 - Married	2 - 1 to 3	1	0	1	0	0	1	1	1	1	1	0	0	1	1	0	0	0	0	0	2 - Poor	1 - No	1 - No	1 - No	1 - No	2 - No	1 - No	2 - Yes	1 - No	2 - Yes	1	2 - Yes	2 - Yes	> 3	1 - No	1	2 - Yes	1 - No	1 - No		Good	0
474	4	27	2 - 25 to 34 years	2 - National high school leaving certificate or more	2 - Married	1 - Nulliparous	1	0	1	0	0	1	1	1	1	1	0	0	1	1	0	0	0	0	0	2 - Poor	1 - No	1 - No	1 - No	1 - No	2 - No	1 - No	2 - Yes	1 - No	2 - Yes	1	2 - Yes	2 - Yes	? 3	1 - No	1	2 - Yes	2 - Yes	1 - No	2 - Yes	Poor	0
475	4	27	2 - 25 to 34 years	2 - National high school leaving certificate or more	2 - Married	2 - 1 to 3	1	1	1	0	0	1	1	1	1	0	0	1	1	0	0	0	0	0	0	3 - Average	1 - No	1 - No	1 - No	1 - No	2 - No	1 - No	1 - No	2 - Yes	2 - Yes	1	2 - Yes	2 - Yes	? 3	2 - Yes	0	1 - No	1 - No	1 - No		Good	0
476	4	35	3 - 35 years and over	1 - Less than National high school leaving certificate	2 - Married	3 - 4 and more	1	1	0	0	0	0	0	0	1	0	0	0	1	0	0	0	0	0	0	1 - Poorer	1 - No	1 - No	1 - No	1 - No	2 - No	1 - No	1 - No	1 - No	1 - No	1	2 - Yes	2 - Yes	? 3	1 - No	1	2 - Yes	2 - Yes	2 - Yes	2 - Yes	Average	0
477	4	19	1 - Less than 25 years	2 - National high school leaving certificate or more	1 - Single	1 - Nulliparous	1	0	1	0	0	0	1	1	1	0	0	0	0	1	0	0	0	0	0	1 - Poorer	1 - No	1 - No	1 - No	1 - No	2 - No	1 - No	2 - Yes	1 - No	2 - Yes	1	2 - Yes	2 - Yes	? 3	1 - No	0	1 - No	1 - No	1 - No		Good	0
478	4	30	2 - 25 to 34 years	2 - National high school leaving certificate or more	2 - Married	2 - 1 to 3	1	1	1	0	1	1	1	1	1	1	0	0	1	1	0	0	1	0	0	5 - Wealthier	1 - No	1 - No	1 - No	1 - No	2 - No	1 - No	2 - Yes	1 - No	2 - Yes	2	2 - Yes	2 - Yes	> 3	2 - Yes	0	1 - No	2 - Yes	1 - No	2 - Yes	Good	0
479	4	25	2 - 25 to 34 years	2 - National high school leaving certificate or more	2 - Married	2 - 1 to 3	1	0	1	0	0	0	1	1	1	0	0	0	0	1	0	0	0	0	0	1 - Poorer	1 - No	1 - No	1 - No	1 - No	2 - No	1 - No	2 - Yes	1 - No	2 - Yes	1	2 - Yes	2 - Yes	? 3	1 - No	0	1 - No	1 - No	1 - No		Good	0
480	4	29	2 - 25 to 34 years	2 - National high school leaving certificate or more	2 - Married	2 - 1 to 3	1	1	1	0	1	1	1	1	1	1	0	0	1	1	0	0	1	0	0	5 - Wealthier	1 - No	1 - No	1 - No	1 - No	2 - No	1 - No	2 - Yes	1 - No	2 - Yes	2	2 - Yes	2 - Yes	? 3	2 - Yes	0	1 - No	1 - No	1 - No		Good	0
481	4	33	2 - 25 to 34 years	2 - National high school leaving certificate or more	2 - Married	2 - 1 to 3	1	0	1	1	1	1	1	1	1	1	0	0	1	0	0	0	1	0	0	5 - Wealthier	2 - Yes	1 - No	1 - No	1 - No	2 - No	1 - No	2 - Yes	1 - No	2 - Yes	2	2 - Yes	2 - Yes	> 3	1 - No	0	1 - No	1 - No	1 - No		Good	0
482	4	20	1 - Less than 25 years	2 - National high school leaving certificate or more	1 - Single	1 - Nulliparous	1	0	1	0	0	0	1	1	1	1	0	1	1	1	0	0	0	0	0	2 - Poor	1 - No	1 - No	1 - No	1 - No	2 - No	1 - No	2 - Yes	1 - No	2 - Yes	1	2 - Yes	2 - Yes	? 3	1 - No	0	1 - No	1 - No	1 - No		Good	0
483	4	29	2 - 25 to 34 years	2 - National high school leaving certificate or more	2 - Married	2 - 1 to 3	1	0	1	0	0	1	1	1	1	1	0	1	0	1	0	0	0	0	0	2 - Poor	1 - No	1 - No	1 - No	1 - No	2 - No	1 - No	2 - Yes	1 - No	2 - Yes	2	2 - Yes	2 - Yes	? 3	1 - No	1	2 - Yes	2 - Yes	1 - No	2 - Yes	Good	0
484	4	23	1 - Less than 25 years	2 - National high school leaving certificate or more	2 - Married	1 - Nulliparous	1	0	1	0	0	0	1	1	1	1	0	0	0	1	0	0	0	0	0	1 - Poorer	1 - No	1 - No	1 - No	1 - No	2 - No	1 - No	2 - Yes	1 - No	2 - Yes	1	2 - Yes	2 - Yes	? 3	1 - No	0	1 - No	1 - No	1 - No		Good	0
485	4	29	2 - 25 to 34 years	2 - National high school leaving certificate or more	2 - Married	2 - 1 to 3	1	1	1	0	1	1	1	1	1	1	0	0	1	0	0	0	1	0	0	5 - Wealthier	2 - Yes	1 - No	1 - No	1 - No	2 - No	1 - No	2 - Yes	1 - No	2 - Yes	2	2 - Yes	2 - Yes	? 3	2 - Yes	0	1 - No	1 - No	1 - No		Good	0
486	4	30	2 - 25 to 34 years	2 - National high school leaving certificate or more	2 - Married	2 - 1 to 3	1	0	1	0	0	0	1	1	1	1	0	0	1	1	0	0	0	0	0	1 - Poorer	1 - No	1 - No	1 - No	1 - No	2 - No	1 - No	2 - Yes	1 - No	2 - Yes	1	2 - Yes	2 - Yes	? 3	1 - No	0	2 - Yes	1 - No	1 - No		Good	0
487	4	20	1 - Less than 25 years	2 - National high school leaving certificate or more	1 - Single	1 - Nulliparous	1	0	1	0	0	0	1	1	1	0	0	0	0	1	0	0	0	0	0	1 - Poorer	1 - No	1 - No	1 - No	1 - No	2 - No	1 - No	2 - Yes	1 - No	2 - Yes	1	2 - Yes	2 - Yes	? 3	1 - No	0	1 - No	1 - No	1 - No		Good	0
488	4	21	1 - Less than 25 years	1 - Less than National high school leaving certificate	1 - Single	1 - Nulliparous	1	0	1	0	0	0	1	1	1	0	0	0	0	1	0	0	0	0	0	1 - Poorer	1 - No	1 - No	1 - No	1 - No	2 - No	1 - No	2 - Yes	1 - No	2 - Yes	1	2 - Yes	2 - Yes	? 3	1 - No	1	1 - No	2 - Yes	2 - Yes	2 - Yes	Good	0
489	4	19	1 - Less than 25 years	1 - Less than National high school leaving certificate	1 - Single	2 - 1 to 3	1	1	1	0	1	0	0	1	1	0	0	0	0	1	0	0	0	0	0	1 - Poorer	1 - No	2 - Yes	1 - No	1 - No	2 - No	1 - No	2 - Yes	1 - No	2 - Yes	1	2 - Yes	2 - Yes	? 3	1 - No	1	2 - Yes	2 - Yes	1 - No		Good	1	0	0
490	4	22	1 - Less than 25 years	2 - National high school leaving certificate or more	2 - Married	2 - 1 to 3	1	0	1	0	0	0	1	0	1	0	0	0	0	1	0	0	0	0	0	1 - Poorer	1 - No	1 - No	1 - No	1 - No	2 - No	1 - No	2 - Yes	1 - No	2 - Yes	1	2 - Yes	2 - Yes	? 3	1 - No	0	1 - No	1 - No	1 - No		Average	0
491	4	26	2 - 25 to 34 years	2 - National high school leaving certificate or more	2 - Married	2 - 1 to 3	1	0	1	0	0	1	1	1	1	1	0	0	1	1	0	0	1	0	0	3 - Average	1 - No	1 - No	1 - No	1 - No	2 - No	1 - No	2 - Yes	1 - No	2 - Yes	1	2 - Yes	2 - Yes	? 3	1 - No	0	1 - No	1 - No	1 - No		Good	0
492	4	20	1 - Less than 25 years	2 - National high school leaving certificate or more	1 - Single	1 - Nulliparous	1	0	1	0	0	0	1	1	1	1	0	0	0	1	0	0	0	0	0	1 - Poorer	1 - No	1 - No	1 - No	1 - No	2 - No	1 - No	2 - Yes	1 - No	2 - Yes	1	2 - Yes	2 - Yes	? 3	1 - No	0	1 - No	1 - No	1 - No		Average	0
493	4	23	1 - Less than 25 years	2 - National high school leaving certificate or more	1 - Single	2 - 1 to 3	1	0	1	0	0	0	1	1	1	1	0	0	1	1	0	1	0	0	0	1 - Poorer	1 - No	1 - No	1 - No	1 - No	2 - No	1 - No	2 - Yes	1 - No	2 - Yes	1	2 - Yes	2 - Yes	? 3	1 - No	0	1 - No	1 - No	1 - No		Good	0
494	4	18	1 - Less than 25 years	1 - Less than National high school leaving certificate	1 - Single	1 - Nulliparous	1	0	1	0	0	0	0	0	1	0	0	0	0	1	0	0	0	0	0	1 - Poorer	1 - No	1 - No	1 - No	1 - No	2 - No	1 - No	2 - Yes	1 - No	2 - Yes	1	2 - Yes	2 - Yes	? 3	1 - No	0	2 - Yes	1 - No	1 - No		Good	0
495	4	28	2 - 25 to 34 years	2 - National high school leaving certificate or more	2 - Married	2 - 1 to 3	1	0	1	0	0	1	1	1	1	1	0	0	1	1	0	0	0	0	0	2 - Poor	1 - No	1 - No	1 - No	1 - No	2 - No	1 - No	2 - Yes	1 - No	2 - Yes	1	2 - Yes	2 - Yes	? 3	1 - No	0	1 - No	1 - No	1 - No		Average	0
496	4	22	1 - Less than 25 years	2 - National high school leaving certificate or more	2 - Married	1 - Nulliparous	1	0	0	0	0	0	1	1	1	1	0	0	0	1	0	1	0	0	0	1 - Poorer	1 - No	1 - No	1 - No	1 - No	2 - No	1 - No	2 - Yes	1 - No	2 - Yes	1	2 - Yes	2 - Yes	? 3	1 - No	1	2 - Yes	2 - Yes	1 - No	2 - Yes	Poor	0
497	4	18	1 - Less than 25 years	1 - Less than National high school leaving certificate	1 - Single	1 - Nulliparous	1	0	1	0	0	0	1	1	1	1	0	0	0	1	0	0	0	0	0	1 - Poorer	1 - No	1 - No	1 - No	1 - No	2 - No	1 - No	2 - Yes	1 - No	2 - Yes	1	2 - Yes	2 - Yes	> 3	1 - No	1	2 - Yes	2 - Yes	1 - No	2 - Yes	Average	0
498	4	22	1 - Less than 25 years	2 - National high school leaving certificate or more	1 - Single	1 - Nulliparous	1	1	1	0	0	1	1	1	1	1	0	1	1	1	0	0	0	0	0	3 - Average	1 - No	1 - No	1 - No	1 - No	2 - No	1 - No	2 - Yes	1 - No	2 - Yes	1	2 - Yes	2 - Yes	? 3	1 - No	0	1 - No	2 - Yes	2 - Yes	2 - Yes	Good	0
499	4	19	1 - Less than 25 years	2 - National high school leaving certificate or more	1 - Single	1 - Nulliparous	1	0	1	0	1	1	1	1	1	1	0	0	0	1	0	0	1	0	0	3 - Average	1 - No	1 - No	1 - No	1 - No	2 - No	1 - No	2 - Yes	1 - No	2 - Yes	1	2 - Yes	2 - Yes	? 3	1 - No	0	2 - Yes	1 - No	1 - No		Average	0
500	4	30	2 - 25 to 34 years	2 - National high school leaving certificate or more	2 - Married	2 - 1 to 3	1	1	1	0	1	1	1	1	1	1	0	0	1	1	0	0	1	0	0	5 - Wealthier	1 - No	1 - No	1 - No	1 - No	2 - No	1 - No	2 - Yes	1 - No	2 - Yes	2	2 - Yes	2 - Yes	? 3	1 - No	0	2 - Yes	2 - Yes	2 - Yes	2 - Yes	Good	0
[truncated: 13 more columns]
